# Supplementary material for: A Variable Neighbourhood Descent Heuristic for Conformational Search Using a Quantum Annealer
Source: Sci Rep. 2019 Sep 23;9:13708. doi: 10.1038/s41598-019-47298-y (PMC6757033; doi:10.1038/s41598-019-47298-y)
Supplement: Supplementary file 2 — Dataset 1 [file 41598_2019_47298_MOESM2_ESM.zip]

Archive with 3 entries (2 files):
- Comparison_of_Conformer_Geometries.sdf
- __MACOSX/
- __MACOSX/._Comparison_of_Conformer_Geometries.sdf
