# Supplementary material for: A Variable Neighbourhood Descent Heuristic for Conformational Search Using a Quantum Annealer
Source: Sci Rep. 2019 Sep 23;9:13708. doi: 10.1038/s41598-019-47298-y (PMC6757033; doi:10.1038/s41598-019-47298-y)
Supplement: Supplementary file 2 — Dataset 1 [file 41598_2019_47298_MOESM2_ESM.zip › Comparison_of_Conformer_Geometries.sdf]

A_R11_INITIAL
  VND_DOW_1QBIT     3D                             0

127132  0  0  0  0  0  0  0  0999 V2000
   -0.0477   -0.3882    1.2029 Zr  0  0  0  0  0  0  0  0  0  1
   -0.0939   -1.0396    3.3104 C   0  0  0  0  0  0  0  0  0  2
    1.4935   -1.7869    1.9523 H   0  0  0  0  0  0  0  0  0  3
    1.2117   -1.7643    3.0630 C   0  0  0  0  0  0  0  0  0  4
   -0.0197   -0.2110    4.0329 H   0  0  0  0  0  0  0  0  0  5
   -0.9343   -1.7054    3.5637 H   0  0  0  0  0  0  0  0  0  6
    1.1029   -2.8483    3.2556 H   0  0  0  0  0  0  0  0  0  7
    2.4371   -1.2025    3.7580 C   0  0  0  0  0  0  0  0  0  8
    2.3241   -1.2635    4.8518 H   0  0  0  0  0  0  0  0  0  9
    2.5952   -0.1391    3.4982 H   0  0  0  0  0  0  0  0  0 10
    3.3462   -1.7605    3.4814 H   0  0  0  0  0  0  0  0  0 11
   -0.6472   -2.2198    0.5448 O   0  0  0  0  0  0  0  0  0 12
   -1.4699   -2.8626   -0.2549 C   0  0  0  0  0  0  0  0  0 13
   -2.3420   -2.0828   -1.0624 C   0  0  0  0  0  0  0  0  0 14
   -3.2435   -2.7062   -1.9516 C   0  0  0  0  0  0  0  0  0 15
   -3.3248   -4.0834   -2.0525 C   0  0  0  0  0  0  0  0  0 16
   -4.3218   -4.7337   -3.0166 C   0  0  0  0  0  0  0  0  0 17
   -4.2521   -6.2561   -2.9618 C   0  0  0  0  0  0  0  0  0 18
   -4.0201   -4.2890   -4.4514 C   0  0  0  0  0  0  0  0  0 19
   -5.7498   -4.3050   -2.6622 C   0  0  0  0  0  0  0  0  0 20
   -2.4598   -4.8232   -1.2208 C   0  0  0  0  0  0  0  0  0 21
   -1.5359   -4.2753   -0.3249 C   0  0  0  0  0  0  0  0  0 22
   -0.6562   -5.1626    0.5628 C   0  0  0  0  0  0  0  0  0 23
   -0.9633   -4.8942    2.0407 C   0  0  0  0  0  0  0  0  0 24
    0.8242   -4.8877    0.2835 C   0  0  0  0  0  0  0  0  0 25
   -0.8977   -6.6489    0.3096 C   0  0  0  0  0  0  0  0  0 26
   -2.3853   -0.6573   -0.9774 C   0  0  0  0  0  0  0  0  0 27
   -1.7092    0.1663   -0.2216 N   0  0  0  0  0  0  0  0  0 28
   -2.0360    1.5993   -0.4194 C   0  0  0  0  0  0  0  0  0 29
   -1.6118    2.0590   -1.8144 C   0  0  0  0  0  0  0  0  0 30
   -1.9064    3.5328   -2.0340 C   0  0  0  0  0  0  0  0  0 31
   -3.3719    3.8268   -1.7537 C   0  0  0  0  0  0  0  0  0 32
   -3.7259    3.4203   -0.3310 C   0  0  0  0  0  0  0  0  0 33
   -3.5009    1.9275   -0.1010 C   0  0  0  0  0  0  0  0  0 34
   -3.8915    1.4949    1.3045 C   0  0  0  0  0  0  0  0  0 35
    1.8476   -0.0961    0.0263 N   0  0  0  0  0  0  0  0  0 36
    2.5356    1.0060   -0.0845 C   0  0  0  0  0  0  0  0  0 37
    2.3427    2.2746    0.5634 C   0  0  0  0  0  0  0  0  0 38
    1.2837    2.4944    1.4902 C   0  0  0  0  0  0  0  0  0 39
    0.4622    1.4934    1.7176 O   0  0  0  0  0  0  0  0  0 40
    1.1419    3.7564    2.1149 C   0  0  0  0  0  0  0  0  0 41
    0.1539    4.0085    3.2586 C   0  0  0  0  0  0  0  0  0 42
    0.6994    3.3228    4.5203 C   0  0  0  0  0  0  0  0  0 43
    0.0055    5.5004    3.5715 C   0  0  0  0  0  0  0  0  0 44
   -1.2508    3.4772    2.9559 C   0  0  0  0  0  0  0  0  0 45
    2.0182    4.7616    1.6974 C   0  0  0  0  0  0  0  0  0 46
    3.0463    4.6051    0.7499 C   0  0  0  0  0  0  0  0  0 47
    3.9508    5.7588    0.3091 C   0  0  0  0  0  0  0  0  0 48
    5.3927    5.4893    0.7566 C   0  0  0  0  0  0  0  0  0 49
    3.9052    5.8799   -1.2170 C   0  0  0  0  0  0  0  0  0 50
    3.5189    7.1008    0.8955 C   0  0  0  0  0  0  0  0  0 51
    3.2086    3.3344    0.2172 C   0  0  0  0  0  0  0  0  0 52
    2.1408   -1.1706   -0.9475 C   0  0  0  0  0  0  0  0  0 53
    1.6119   -0.7490   -2.3161 C   0  0  0  0  0  0  0  0  0 54
    1.7829   -1.8468   -3.3490 C   0  0  0  0  0  0  0  0  0 55
    3.2335   -2.3040   -3.4133 C   0  0  0  0  0  0  0  0  0 56
    3.7132   -2.7498   -2.0429 C   0  0  0  0  0  0  0  0  0 57
    3.5963   -1.6445   -0.9893 C   0  0  0  0  0  0  0  0  0 58
    4.0785   -2.1316    0.3647 C   0  0  0  0  0  0  0  0  0 59
   -3.8953   -2.0686   -2.5607 H   0  0  0  0  0  0  0  0  0 60
   -3.2567   -6.6370   -3.2448 H   0  0  0  0  0  0  0  0  0 61
   -4.9746   -6.6886   -3.6714 H   0  0  0  0  0  0  0  0  0 62
   -4.5069   -6.6484   -1.9630 H   0  0  0  0  0  0  0  0  0 63
   -4.7157   -4.7757   -5.1542 H   0  0  0  0  0  0  0  0  0 64
   -2.9944   -4.5637   -4.7493 H   0  0  0  0  0  0  0  0  0 65
   -4.1394   -3.2002   -4.5836 H   0  0  0  0  0  0  0  0  0 66
   -6.4700   -4.7953   -3.3375 H   0  0  0  0  0  0  0  0  0 67
   -5.8983   -3.2174   -2.7692 H   0  0  0  0  0  0  0  0  0 68
   -6.0121   -4.5892   -1.6293 H   0  0  0  0  0  0  0  0  0 69
   -2.5194   -5.9106   -1.2772 H   0  0  0  0  0  0  0  0  0 70
   -0.7944   -3.8426    2.3178 H   0  0  0  0  0  0  0  0  0 71
   -0.3143   -5.5183    2.6782 H   0  0  0  0  0  0  0  0  0 72
   -2.0079   -5.1529    2.2817 H   0  0  0  0  0  0  0  0  0 73
    1.0709   -5.0737   -0.7768 H   0  0  0  0  0  0  0  0  0 74
    1.4585   -5.5529    0.8932 H   0  0  0  0  0  0  0  0  0 75
    1.1002   -3.8533    0.5371 H   0  0  0  0  0  0  0  0  0 76
   -0.2476   -7.2450    0.9695 H   0  0  0  0  0  0  0  0  0 77
   -0.6579   -6.9414   -0.7266 H   0  0  0  0  0  0  0  0  0 78
   -1.9358   -6.9477    0.5317 H   0  0  0  0  0  0  0  0  0 79
   -3.1272   -0.2169   -1.6660 H   0  0  0  0  0  0  0  0  0 80
   -1.4340    2.1646    0.3180 H   0  0  0  0  0  0  0  0  0 81
   -2.1594    1.4653   -2.5728 H   0  0  0  0  0  0  0  0  0 82
   -0.5367    1.8395   -1.9619 H   0  0  0  0  0  0  0  0  0 83
   -1.2739    4.1386   -1.3542 H   0  0  0  0  0  0  0  0  0 84
   -1.6200    3.8294   -3.0564 H   0  0  0  0  0  0  0  0  0 85
   -4.0000    3.2484   -2.4586 H   0  0  0  0  0  0  0  0  0 86
   -3.6066    4.8887   -1.9357 H   0  0  0  0  0  0  0  0  0 87
   -3.0941    3.9934    0.3783 H   0  0  0  0  0  0  0  0  0 88
   -4.7696    3.6790   -0.0806 H   0  0  0  0  0  0  0  0  0 89
   -4.1438    1.3931   -0.8335 H   0  0  0  0  0  0  0  0  0 90
   -4.9077    1.8370    1.5560 H   0  0  0  0  0  0  0  0  0 91
   -3.2083    1.9306    2.0520 H   0  0  0  0  0  0  0  0  0 92
   -3.8748    0.3999    1.4333 H   0  0  0  0  0  0  0  0  0 93
    3.3812    1.0030   -0.7935 H   0  0  0  0  0  0  0  0  0 94
    1.6374    3.7993    4.8508 H   0  0  0  0  0  0  0  0  0 95
    0.9050    2.2492    4.3598 H   0  0  0  0  0  0  0  0  0 96
   -0.0273    3.4106    5.3461 H   0  0  0  0  0  0  0  0  0 97
   -0.7279    5.6293    4.3835 H   0  0  0  0  0  0  0  0  0 98
   -0.3631    6.0741    2.7045 H   0  0  0  0  0  0  0  0  0 99
    0.9424    5.9605    3.9234 H   0  0  0  0  0  0  0  0  0100
   -1.3040    2.3802    3.0230 H   0  0  0  0  0  0  0  0  0101
   -1.5924    3.7892    1.9519 H   0  0  0  0  0  0  0  0  0102
   -1.9742    3.8850    3.6803 H   0  0  0  0  0  0  0  0  0103
    1.8908    5.7507    2.1370 H   0  0  0  0  0  0  0  0  0104
    6.0726    6.2522    0.3440 H   0  0  0  0  0  0  0  0  0105
    5.7607    4.5085    0.4140 H   0  0  0  0  0  0  0  0  0106
    5.4810    5.5238    1.8552 H   0  0  0  0  0  0  0  0  0107
    2.8798    6.0807   -1.5711 H   0  0  0  0  0  0  0  0  0108
    4.2736    4.9746   -1.7267 H   0  0  0  0  0  0  0  0  0109
    4.5451    6.7142   -1.5508 H   0  0  0  0  0  0  0  0  0110
    3.5965    7.1266    1.9956 H   0  0  0  0  0  0  0  0  0111
    2.4855    7.3638    0.6123 H   0  0  0  0  0  0  0  0  0112
    4.1769    7.8960    0.5095 H   0  0  0  0  0  0  0  0  0113
    4.0029    3.1392   -0.5143 H   0  0  0  0  0  0  0  0  0114
    1.5512   -2.0540   -0.6330 H   0  0  0  0  0  0  0  0  0115
    0.5490   -0.4503   -2.2133 H   0  0  0  0  0  0  0  0  0116
    2.1605    0.1570   -2.6450 H   0  0  0  0  0  0  0  0  0117
    1.1423   -2.7099   -3.0762 H   0  0  0  0  0  0  0  0  0118
    1.4257   -1.4943   -4.3302 H   0  0  0  0  0  0  0  0  0119
    3.8687   -1.4713   -3.7695 H   0  0  0  0  0  0  0  0  0120
    3.3596   -3.1148   -4.1493 H   0  0  0  0  0  0  0  0  0121
    3.1117   -3.6192   -1.7035 H   0  0  0  0  0  0  0  0  0122
    4.7583   -3.1041   -2.0854 H   0  0  0  0  0  0  0  0  0123
    4.2377   -0.8020   -1.3245 H   0  0  0  0  0  0  0  0  0124
    4.0648   -1.3361    1.1285 H   0  0  0  0  0  0  0  0  0125
    3.4486   -2.9672    0.7194 H   0  0  0  0  0  0  0  0  0126
    5.1102   -2.5134    0.3038 H   0  0  0  0  0  0  0  0  0127
  2  1  1  0  0  0
  4  3  1  0  0  0
  4  2  1  0  0  0
  5  2  1  0  0  0
  6  2  1  0  0  0
  7  4  1  0  0  0
  8  4  1  0  0  0
  9  8  1  0  0  0
 10  8  1  0  0  0
 11  8  1  0  0  0
 12  1  1  0  0  0
 13 12  1  0  0  0
 14 13  2  0  0  0
 15 14  1  0  0  0
 16 15  2  0  0  0
 17 16  1  0  0  0
 18 17  1  0  0  0
 19 17  1  0  0  0
 20 17  1  0  0  0
 21 16  1  0  0  0
 22 21  2  0  0  0
 22 13  1  0  0  0
 23 22  1  0  0  0
 24 23  1  0  0  0
 25 23  1  0  0  0
 26 23  1  0  0  0
 27 14  1  0  0  0
 28 27  2  0  0  0
 28  1  1  0  0  0
 29 28  1  0  0  0
 30 29  1  0  0  0
 31 30  1  0  0  0
 32 31  1  0  0  0
 33 32  1  0  0  0
 34 29  1  0  0  0
 34 33  1  0  0  0
 35 34  1  0  0  0
 36  1  1  0  0  0
 37 36  2  0  0  0
 38 37  1  0  0  0
 39 38  2  0  0  0
 40 39  1  0  0  0
 40  1  1  0  0  0
 41 39  1  0  0  0
 42 41  1  0  0  0
 43 42  1  0  0  0
 44 42  1  0  0  0
 45 42  1  0  0  0
 46 41  2  0  0  0
 47 46  1  0  0  0
 48 47  1  0  0  0
 49 48  1  0  0  0
 50 48  1  0  0  0
 51 48  1  0  0  0
 52 47  2  0  0  0
 52 38  1  0  0  0
 53 36  1  0  0  0
 54 53  1  0  0  0
 55 54  1  0  0  0
 56 55  1  0  0  0
 57 56  1  0  0  0
 58 57  1  0  0  0
 58 53  1  0  0  0
 59 58  1  0  0  0
 60 15  1  0  0  0
 61 18  1  0  0  0
 62 18  1  0  0  0
 63 18  1  0  0  0
 64 19  1  0  0  0
 65 19  1  0  0  0
 66 19  1  0  0  0
 67 20  1  0  0  0
 68 20  1  0  0  0
 69 20  1  0  0  0
 70 21  1  0  0  0
 71 24  1  0  0  0
 72 24  1  0  0  0
 73 24  1  0  0  0
 74 25  1  0  0  0
 75 25  1  0  0  0
 76 25  1  0  0  0
 77 26  1  0  0  0
 78 26  1  0  0  0
 79 26  1  0  0  0
 80 27  1  0  0  0
 81 29  1  0  0  0
 82 30  1  0  0  0
 83 30  1  0  0  0
 84 31  1  0  0  0
 85 31  1  0  0  0
 86 32  1  0  0  0
 87 32  1  0  0  0
 88 33  1  0  0  0
 89 33  1  0  0  0
 90 34  1  0  0  0
 91 35  1  0  0  0
 92 35  1  0  0  0
 93 35  1  0  0  0
 94 37  1  0  0  0
 95 43  1  0  0  0
 96 43  1  0  0  0
 97 43  1  0  0  0
 98 44  1  0  0  0
 99 44  1  0  0  0
100 44  1  0  0  0
101 45  1  0  0  0
102 45  1  0  0  0
103 45  1  0  0  0
104 46  1  0  0  0
105 49  1  0  0  0
106 49  1  0  0  0
107 49  1  0  0  0
108 50  1  0  0  0
109 50  1  0  0  0
110 50  1  0  0  0
111 51  1  0  0  0
112 51  1  0  0  0
113 51  1  0  0  0
114 52  1  0  0  0
115 53  1  0  0  0
116 54  1  0  0  0
117 54  1  0  0  0
118 55  1  0  0  0
119 55  1  0  0  0
120 56  1  0  0  0
121 56  1  0  0  0
122 57  1  0  0  0
123 57  1  0  0  0
124 58  1  0  0  0
125 59  1  0  0  0
126 59  1  0  0  0
127 59  1  0  0  0
M  END
M <Torsions> C17-C16; C23-C22; C29-N28; C42-C41; C48-C47; C53-N36; 

$$$$
A_R11_REFERENCE_PTMC
  VND_DOW_1QBIT     3D                             0

127132  0  0  0  0  0  0  0  0999 V2000
   -0.0477   -0.3882    1.2029 Zr  0  0  0  0  0  0  0  0  0  1
   -0.0939   -1.0396    3.3104 C   0  0  0  0  0  0  0  0  0  2
    1.4935   -1.7869    1.9523 H   0  0  0  0  0  0  0  0  0  3
    1.2117   -1.7643    3.0630 C   0  0  0  0  0  0  0  0  0  4
   -0.0197   -0.2110    4.0329 H   0  0  0  0  0  0  0  0  0  5
   -0.9343   -1.7054    3.5637 H   0  0  0  0  0  0  0  0  0  6
    1.1029   -2.8483    3.2556 H   0  0  0  0  0  0  0  0  0  7
    2.4371   -1.2025    3.7580 C   0  0  0  0  0  0  0  0  0  8
    2.3241   -1.2635    4.8518 H   0  0  0  0  0  0  0  0  0  9
    2.5952   -0.1391    3.4982 H   0  0  0  0  0  0  0  0  0 10
    3.3462   -1.7605    3.4814 H   0  0  0  0  0  0  0  0  0 11
   -0.6472   -2.2198    0.5448 O   0  0  0  0  0  0  0  0  0 12
   -1.4699   -2.8626   -0.2549 C   0  0  0  0  0  0  0  0  0 13
   -2.3420   -2.0828   -1.0624 C   0  0  0  0  0  0  0  0  0 14
   -3.2435   -2.7062   -1.9516 C   0  0  0  0  0  0  0  0  0 15
   -3.3248   -4.0834   -2.0525 C   0  0  0  0  0  0  0  0  0 16
   -4.3218   -4.7337   -3.0166 C   0  0  0  0  0  0  0  0  0 17
   -4.2521   -6.2561   -2.9618 C   0  0  0  0  0  0  0  0  0 18
   -4.0201   -4.2890   -4.4514 C   0  0  0  0  0  0  0  0  0 19
   -5.7498   -4.3050   -2.6622 C   0  0  0  0  0  0  0  0  0 20
   -2.4598   -4.8232   -1.2208 C   0  0  0  0  0  0  0  0  0 21
   -1.5359   -4.2753   -0.3249 C   0  0  0  0  0  0  0  0  0 22
   -0.6562   -5.1626    0.5628 C   0  0  0  0  0  0  0  0  0 23
   -0.9982   -4.9304    2.0392 C   0  0  0  0  0  0  0  0  0 24
    0.8236   -4.8525    0.3193 C   0  0  0  0  0  0  0  0  0 25
   -0.8622   -6.6480    0.2753 C   0  0  0  0  0  0  0  0  0 26
   -2.3853   -0.6573   -0.9774 C   0  0  0  0  0  0  0  0  0 27
   -1.7092    0.1663   -0.2216 N   0  0  0  0  0  0  0  0  0 28
   -2.0360    1.5993   -0.4194 C   0  0  0  0  0  0  0  0  0 29
   -1.5452    2.0781   -1.7858 C   0  0  0  0  0  0  0  0  0 30
   -1.8390    3.5524   -2.0033 C   0  0  0  0  0  0  0  0  0 31
   -3.3189    3.8333   -1.7942 C   0  0  0  0  0  0  0  0  0 32
   -3.7414    3.4078   -0.3960 C   0  0  0  0  0  0  0  0  0 33
   -3.5175    1.9139   -0.1718 C   0  0  0  0  0  0  0  0  0 34
   -3.9754    1.4623    1.2071 C   0  0  0  0  0  0  0  0  0 35
    1.8476   -0.0961    0.0263 N   0  0  0  0  0  0  0  0  0 36
    2.5356    1.0060   -0.0845 C   0  0  0  0  0  0  0  0  0 37
    2.3427    2.2746    0.5634 C   0  0  0  0  0  0  0  0  0 38
    1.2837    2.4944    1.4902 C   0  0  0  0  0  0  0  0  0 39
    0.4622    1.4934    1.7176 O   0  0  0  0  0  0  0  0  0 40
    1.1419    3.7564    2.1149 C   0  0  0  0  0  0  0  0  0 41
    0.1539    4.0085    3.2586 C   0  0  0  0  0  0  0  0  0 42
    0.6471    3.2395    4.4935 C   0  0  0  0  0  0  0  0  0 43
    0.0790    5.4906    3.6372 C   0  0  0  0  0  0  0  0  0 44
   -1.2725    3.5655    2.9177 C   0  0  0  0  0  0  0  0  0 45
    2.0182    4.7616    1.6974 C   0  0  0  0  0  0  0  0  0 46
    3.0463    4.6051    0.7499 C   0  0  0  0  0  0  0  0  0 47
    3.9508    5.7588    0.3091 C   0  0  0  0  0  0  0  0  0 48
    5.4047    5.4546    0.6906 C   0  0  0  0  0  0  0  0  0 49
    3.8473    5.9281   -1.2096 C   0  0  0  0  0  0  0  0  0 50
    3.5633    7.0879    0.9530 C   0  0  0  0  0  0  0  0  0 51
    3.2086    3.3344    0.2172 C   0  0  0  0  0  0  0  0  0 52
    2.1408   -1.1706   -0.9475 C   0  0  0  0  0  0  0  0  0 53
    1.6567   -0.7279   -2.3260 C   0  0  0  0  0  0  0  0  0 54
    1.8287   -1.8224   -3.3621 C   0  0  0  0  0  0  0  0  0 55
    3.2696   -2.3125   -3.3930 C   0  0  0  0  0  0  0  0  0 56
    3.7040   -2.7783   -2.0142 C   0  0  0  0  0  0  0  0  0 57
    3.5857   -1.6776   -0.9559 C   0  0  0  0  0  0  0  0  0 58
    4.0220   -2.1847    0.4063 C   0  0  0  0  0  0  0  0  0 59
   -3.8953   -2.0686   -2.5607 H   0  0  0  0  0  0  0  0  0 60
   -3.2567   -6.6370   -3.2448 H   0  0  0  0  0  0  0  0  0 61
   -4.9746   -6.6886   -3.6714 H   0  0  0  0  0  0  0  0  0 62
   -4.5069   -6.6484   -1.9630 H   0  0  0  0  0  0  0  0  0 63
   -4.7157   -4.7757   -5.1542 H   0  0  0  0  0  0  0  0  0 64
   -2.9944   -4.5637   -4.7493 H   0  0  0  0  0  0  0  0  0 65
   -4.1394   -3.2002   -4.5836 H   0  0  0  0  0  0  0  0  0 66
   -6.4700   -4.7953   -3.3375 H   0  0  0  0  0  0  0  0  0 67
   -5.8983   -3.2174   -2.7692 H   0  0  0  0  0  0  0  0  0 68
   -6.0121   -4.5892   -1.6293 H   0  0  0  0  0  0  0  0  0 69
   -2.5194   -5.9106   -1.2772 H   0  0  0  0  0  0  0  0  0 70
   -0.8564   -3.8814    2.3404 H   0  0  0  0  0  0  0  0  0 71
   -0.3495   -5.5541    2.6773 H   0  0  0  0  0  0  0  0  0 72
   -2.0419   -5.2147    2.2536 H   0  0  0  0  0  0  0  0  0 73
    1.0952   -5.0121   -0.7393 H   0  0  0  0  0  0  0  0  0 74
    1.4590   -5.5171    0.9285 H   0  0  0  0  0  0  0  0  0 75
    1.0733   -3.8182    0.5989 H   0  0  0  0  0  0  0  0  0 76
   -0.2134   -7.2442    0.9364 H   0  0  0  0  0  0  0  0  0 77
   -0.5958   -6.9146   -0.7614 H   0  0  0  0  0  0  0  0  0 78
   -1.8982   -6.9720    0.4702 H   0  0  0  0  0  0  0  0  0 79
   -3.1272   -0.2169   -1.6660 H   0  0  0  0  0  0  0  0  0 80
   -1.4762    2.1599    0.3539 H   0  0  0  0  0  0  0  0  0 81
   -2.0495    1.4897   -2.5777 H   0  0  0  0  0  0  0  0  0 82
   -0.4625    1.8676   -1.8812 H   0  0  0  0  0  0  0  0  0 83
   -1.2461    4.1544   -1.2855 H   0  0  0  0  0  0  0  0  0 84
   -1.5035    3.8629   -3.0065 H   0  0  0  0  0  0  0  0  0 85
   -3.9064    3.2590   -2.5365 H   0  0  0  0  0  0  0  0  0 86
   -3.5519    4.8957   -1.9758 H   0  0  0  0  0  0  0  0  0 87
   -3.1504    3.9768    0.3509 H   0  0  0  0  0  0  0  0  0 88
   -4.7983    3.6566   -0.1958 H   0  0  0  0  0  0  0  0  0 89
   -4.1186    1.3839   -0.9420 H   0  0  0  0  0  0  0  0  0 90
   -5.0055    1.7946    1.4107 H   0  0  0  0  0  0  0  0  0 91
   -3.3341    1.8938    1.9931 H   0  0  0  0  0  0  0  0  0 92
   -3.9573    0.3660    1.3241 H   0  0  0  0  0  0  0  0  0 93
    3.3812    1.0030   -0.7935 H   0  0  0  0  0  0  0  0  0 94
    1.6043    3.6510    4.8549 H   0  0  0  0  0  0  0  0  0 95
    0.7989    2.1649    4.2867 H   0  0  0  0  0  0  0  0  0 96
   -0.0844    3.3282    5.3149 H   0  0  0  0  0  0  0  0  0 97
   -0.6569    5.6213    4.4466 H   0  0  0  0  0  0  0  0  0 98
   -0.2483    6.1210    2.7933 H   0  0  0  0  0  0  0  0  0 99
    1.0340    5.8849    4.0192 H   0  0  0  0  0  0  0  0  0100
   -1.3833    2.4709    2.9345 H   0  0  0  0  0  0  0  0  0101
   -1.5847    3.9395    1.9254 H   0  0  0  0  0  0  0  0  0102
   -1.9829    3.9778    3.6523 H   0  0  0  0  0  0  0  0  0103
    1.8908    5.7507    2.1370 H   0  0  0  0  0  0  0  0  0104
    6.0798    6.2201    0.2749 H   0  0  0  0  0  0  0  0  0105
    5.7436    4.4798    0.3038 H   0  0  0  0  0  0  0  0  0106
    5.5366    5.4535    1.7853 H   0  0  0  0  0  0  0  0  0107
    2.8121    6.1547   -1.5164 H   0  0  0  0  0  0  0  0  0108
    4.1812    5.0340   -1.7610 H   0  0  0  0  0  0  0  0  0109
    4.4866    6.7631   -1.5428 H   0  0  0  0  0  0  0  0  0110
    3.6844    7.0783    2.0494 H   0  0  0  0  0  0  0  0  0111
    2.5239    7.3746    0.7192 H   0  0  0  0  0  0  0  0  0112
    4.2181    7.8852    0.5657 H   0  0  0  0  0  0  0  0  0113
    4.0029    3.1392   -0.5143 H   0  0  0  0  0  0  0  0  0114
    1.5233   -2.0422   -0.6544 H   0  0  0  0  0  0  0  0  0115
    0.5986   -0.4054   -2.2479 H   0  0  0  0  0  0  0  0  0116
    2.2340    0.1674   -2.6343 H   0  0  0  0  0  0  0  0  0117
    1.1618   -2.6723   -3.1118 H   0  0  0  0  0  0  0  0  0118
    1.5047   -1.4553   -4.3494 H   0  0  0  0  0  0  0  0  0119
    3.9326   -1.4924   -3.7270 H   0  0  0  0  0  0  0  0  0120
    3.3958   -3.1211   -4.1314 H   0  0  0  0  0  0  0  0  0121
    3.0743   -3.6359   -1.6964 H   0  0  0  0  0  0  0  0  0122
    4.7415   -3.1564   -2.0328 H   0  0  0  0  0  0  0  0  0123
    4.2545   -0.8480   -1.2687 H   0  0  0  0  0  0  0  0  0124
    4.0071   -1.3942    1.1752 H   0  0  0  0  0  0  0  0  0125
    3.3643   -3.0079    0.7389 H   0  0  0  0  0  0  0  0  0126
    5.0459   -2.5898    0.3687 H   0  0  0  0  0  0  0  0  0127
  2  1  1  0  0  0
  4  3  1  0  0  0
  4  2  1  0  0  0
  5  2  1  0  0  0
  6  2  1  0  0  0
  7  4  1  0  0  0
  8  4  1  0  0  0
  9  8  1  0  0  0
 10  8  1  0  0  0
 11  8  1  0  0  0
 12  1  1  0  0  0
 13 12  1  0  0  0
 14 13  2  0  0  0
 15 14  1  0  0  0
 16 15  2  0  0  0
 17 16  1  0  0  0
 18 17  1  0  0  0
 19 17  1  0  0  0
 20 17  1  0  0  0
 21 16  1  0  0  0
 22 21  2  0  0  0
 22 13  1  0  0  0
 23 22  1  0  0  0
 24 23  1  0  0  0
 25 23  1  0  0  0
 26 23  1  0  0  0
 27 14  1  0  0  0
 28 27  2  0  0  0
 28  1  1  0  0  0
 29 28  1  0  0  0
 30 29  1  0  0  0
 31 30  1  0  0  0
 32 31  1  0  0  0
 33 32  1  0  0  0
 34 29  1  0  0  0
 34 33  1  0  0  0
 35 34  1  0  0  0
 36  1  1  0  0  0
 37 36  2  0  0  0
 38 37  1  0  0  0
 39 38  2  0  0  0
 40 39  1  0  0  0
 40  1  1  0  0  0
 41 39  1  0  0  0
 42 41  1  0  0  0
 43 42  1  0  0  0
 44 42  1  0  0  0
 45 42  1  0  0  0
 46 41  2  0  0  0
 47 46  1  0  0  0
 48 47  1  0  0  0
 49 48  1  0  0  0
 50 48  1  0  0  0
 51 48  1  0  0  0
 52 47  2  0  0  0
 52 38  1  0  0  0
 53 36  1  0  0  0
 54 53  1  0  0  0
 55 54  1  0  0  0
 56 55  1  0  0  0
 57 56  1  0  0  0
 58 57  1  0  0  0
 58 53  1  0  0  0
 59 58  1  0  0  0
 60 15  1  0  0  0
 61 18  1  0  0  0
 62 18  1  0  0  0
 63 18  1  0  0  0
 64 19  1  0  0  0
 65 19  1  0  0  0
 66 19  1  0  0  0
 67 20  1  0  0  0
 68 20  1  0  0  0
 69 20  1  0  0  0
 70 21  1  0  0  0
 71 24  1  0  0  0
 72 24  1  0  0  0
 73 24  1  0  0  0
 74 25  1  0  0  0
 75 25  1  0  0  0
 76 25  1  0  0  0
 77 26  1  0  0  0
 78 26  1  0  0  0
 79 26  1  0  0  0
 80 27  1  0  0  0
 81 29  1  0  0  0
 82 30  1  0  0  0
 83 30  1  0  0  0
 84 31  1  0  0  0
 85 31  1  0  0  0
 86 32  1  0  0  0
 87 32  1  0  0  0
 88 33  1  0  0  0
 89 33  1  0  0  0
 90 34  1  0  0  0
 91 35  1  0  0  0
 92 35  1  0  0  0
 93 35  1  0  0  0
 94 37  1  0  0  0
 95 43  1  0  0  0
 96 43  1  0  0  0
 97 43  1  0  0  0
 98 44  1  0  0  0
 99 44  1  0  0  0
100 44  1  0  0  0
101 45  1  0  0  0
102 45  1  0  0  0
103 45  1  0  0  0
104 46  1  0  0  0
105 49  1  0  0  0
106 49  1  0  0  0
107 49  1  0  0  0
108 50  1  0  0  0
109 50  1  0  0  0
110 50  1  0  0  0
111 51  1  0  0  0
112 51  1  0  0  0
113 51  1  0  0  0
114 52  1  0  0  0
115 53  1  0  0  0
116 54  1  0  0  0
117 54  1  0  0  0
118 55  1  0  0  0
119 55  1  0  0  0
120 56  1  0  0  0
121 56  1  0  0  0
122 57  1  0  0  0
123 57  1  0  0  0
124 58  1  0  0  0
125 59  1  0  0  0
126 59  1  0  0  0
127 59  1  0  0  0
M  END
M <Torsions> C17-C16; C23-C22; C29-N28; C42-C41; C48-C47; C53-N36; 

$$$$
A_R11_VNDQA
  VND_DOW_1QBIT     3D                             0

127132  0  0  0  0  0  0  0  0999 V2000
   -0.0477   -0.3882    1.2029 Zr  0  0  0  0  0  0  0  0  0  1
   -0.0939   -1.0396    3.3104 C   0  0  0  0  0  0  0  0  0  2
    1.4935   -1.7869    1.9523 H   0  0  0  0  0  0  0  0  0  3
    1.2117   -1.7643    3.0630 C   0  0  0  0  0  0  0  0  0  4
   -0.0197   -0.2110    4.0329 H   0  0  0  0  0  0  0  0  0  5
   -0.9343   -1.7054    3.5637 H   0  0  0  0  0  0  0  0  0  6
    1.1029   -2.8483    3.2556 H   0  0  0  0  0  0  0  0  0  7
    2.4371   -1.2025    3.7580 C   0  0  0  0  0  0  0  0  0  8
    2.3241   -1.2635    4.8518 H   0  0  0  0  0  0  0  0  0  9
    2.5952   -0.1391    3.4982 H   0  0  0  0  0  0  0  0  0 10
    3.3462   -1.7605    3.4814 H   0  0  0  0  0  0  0  0  0 11
   -0.6472   -2.2198    0.5448 O   0  0  0  0  0  0  0  0  0 12
   -1.4699   -2.8626   -0.2549 C   0  0  0  0  0  0  0  0  0 13
   -2.3420   -2.0828   -1.0624 C   0  0  0  0  0  0  0  0  0 14
   -3.2435   -2.7062   -1.9516 C   0  0  0  0  0  0  0  0  0 15
   -3.3248   -4.0834   -2.0525 C   0  0  0  0  0  0  0  0  0 16
   -4.3218   -4.7337   -3.0166 C   0  0  0  0  0  0  0  0  0 17
   -4.2693   -6.2560   -2.9441 C   0  0  0  0  0  0  0  0  0 18
   -4.0047   -4.3087   -4.4540 C   0  0  0  0  0  0  0  0  0 19
   -5.7476   -4.2854   -2.6778 C   0  0  0  0  0  0  0  0  0 20
   -2.4598   -4.8232   -1.2208 C   0  0  0  0  0  0  0  0  0 21
   -1.5359   -4.2753   -0.3249 C   0  0  0  0  0  0  0  0  0 22
   -0.6562   -5.1626    0.5628 C   0  0  0  0  0  0  0  0  0 23
   -0.9633   -4.8942    2.0407 C   0  0  0  0  0  0  0  0  0 24
    0.8242   -4.8877    0.2835 C   0  0  0  0  0  0  0  0  0 25
   -0.8977   -6.6489    0.3096 C   0  0  0  0  0  0  0  0  0 26
   -2.3853   -0.6573   -0.9774 C   0  0  0  0  0  0  0  0  0 27
   -1.7092    0.1663   -0.2216 N   0  0  0  0  0  0  0  0  0 28
   -2.0360    1.5993   -0.4194 C   0  0  0  0  0  0  0  0  0 29
   -1.5672    2.0717   -1.7958 C   0  0  0  0  0  0  0  0  0 30
   -1.8613    3.5459   -2.0139 C   0  0  0  0  0  0  0  0  0 31
   -3.3368    3.8310   -1.7810 C   0  0  0  0  0  0  0  0  0 32
   -3.7366    3.4119   -0.3742 C   0  0  0  0  0  0  0  0  0 33
   -3.5124    1.9184   -0.1481 C   0  0  0  0  0  0  0  0  0 34
   -3.9480    1.4731    1.2401 C   0  0  0  0  0  0  0  0  0 35
    1.8476   -0.0961    0.0263 N   0  0  0  0  0  0  0  0  0 36
    2.5356    1.0060   -0.0845 C   0  0  0  0  0  0  0  0  0 37
    2.3427    2.2746    0.5634 C   0  0  0  0  0  0  0  0  0 38
    1.2837    2.4944    1.4902 C   0  0  0  0  0  0  0  0  0 39
    0.4622    1.4934    1.7176 O   0  0  0  0  0  0  0  0  0 40
    1.1419    3.7564    2.1149 C   0  0  0  0  0  0  0  0  0 41
    0.1539    4.0085    3.2586 C   0  0  0  0  0  0  0  0  0 42
    0.6738    3.2807    4.5075 C   0  0  0  0  0  0  0  0  0 43
    0.0424    5.4964    3.6043 C   0  0  0  0  0  0  0  0  0 44
   -1.2623    3.5210    2.9363 C   0  0  0  0  0  0  0  0  0 45
    2.0182    4.7616    1.6974 C   0  0  0  0  0  0  0  0  0 46
    3.0463    4.6051    0.7499 C   0  0  0  0  0  0  0  0  0 47
    3.9508    5.7588    0.3091 C   0  0  0  0  0  0  0  0  0 48
    3.1150    6.8354   -0.3940 C   0  0  0  0  0  0  0  0  0 49
    4.6304    6.3649    1.5405 C   0  0  0  0  0  0  0  0  0 50
    5.0474    5.3104   -0.6541 C   0  0  0  0  0  0  0  0  0 51
    3.2086    3.3344    0.2172 C   0  0  0  0  0  0  0  0  0 52
    2.1408   -1.1706   -0.9475 C   0  0  0  0  0  0  0  0  0 53
    1.5462   -0.7825   -2.2989 C   0  0  0  0  0  0  0  0  0 54
    1.7159   -1.8851   -3.3269 C   0  0  0  0  0  0  0  0  0 55
    3.1780   -2.2930   -3.4421 C   0  0  0  0  0  0  0  0  0 56
    3.7244   -2.7070   -2.0868 C   0  0  0  0  0  0  0  0  0 57
    3.6092   -1.5948   -1.0402 C   0  0  0  0  0  0  0  0  0 58
    4.1589   -2.0501    0.2990 C   0  0  0  0  0  0  0  0  0 59
   -3.8953   -2.0686   -2.5607 H   0  0  0  0  0  0  0  0  0 60
   -3.2761   -6.6510   -3.2153 H   0  0  0  0  0  0  0  0  0 61
   -4.9913   -6.6887   -3.6541 H   0  0  0  0  0  0  0  0  0 62
   -4.5357   -6.6341   -1.9428 H   0  0  0  0  0  0  0  0  0 63
   -4.7004   -4.7958   -5.1565 H   0  0  0  0  0  0  0  0  0 64
   -2.9799   -4.5980   -4.7411 H   0  0  0  0  0  0  0  0  0 65
   -4.1110   -3.2203   -4.5995 H   0  0  0  0  0  0  0  0  0 66
   -6.4681   -4.7754   -3.3528 H   0  0  0  0  0  0  0  0  0 67
   -5.8833   -3.1975   -2.7982 H   0  0  0  0  0  0  0  0  0 68
   -6.0206   -4.5549   -1.6437 H   0  0  0  0  0  0  0  0  0 69
   -2.5194   -5.9106   -1.2772 H   0  0  0  0  0  0  0  0  0 70
   -0.7944   -3.8426    2.3178 H   0  0  0  0  0  0  0  0  0 71
   -0.3143   -5.5183    2.6782 H   0  0  0  0  0  0  0  0  0 72
   -2.0079   -5.1529    2.2817 H   0  0  0  0  0  0  0  0  0 73
    1.0709   -5.0737   -0.7768 H   0  0  0  0  0  0  0  0  0 74
    1.4585   -5.5529    0.8932 H   0  0  0  0  0  0  0  0  0 75
    1.1002   -3.8533    0.5371 H   0  0  0  0  0  0  0  0  0 76
   -0.2476   -7.2450    0.9695 H   0  0  0  0  0  0  0  0  0 77
   -0.6579   -6.9414   -0.7266 H   0  0  0  0  0  0  0  0  0 78
   -1.9358   -6.9477    0.5317 H   0  0  0  0  0  0  0  0  0 79
   -3.1272   -0.2169   -1.6660 H   0  0  0  0  0  0  0  0  0 80
   -1.4619    2.1616    0.3422 H   0  0  0  0  0  0  0  0  0 81
   -2.0861    1.4815   -2.5767 H   0  0  0  0  0  0  0  0  0 82
   -0.4867    1.8583   -1.9086 H   0  0  0  0  0  0  0  0  0 83
   -1.2550    4.1492   -1.3086 H   0  0  0  0  0  0  0  0  0 84
   -1.5420    3.8517   -3.0238 H   0  0  0  0  0  0  0  0  0 85
   -3.9380    3.2553   -2.5111 H   0  0  0  0  0  0  0  0  0 86
   -3.5703    4.8932   -1.9627 H   0  0  0  0  0  0  0  0  0 87
   -3.1318    3.9823    0.3603 H   0  0  0  0  0  0  0  0  0 88
   -4.7894    3.6639   -0.1572 H   0  0  0  0  0  0  0  0  0 89
   -4.1276    1.3868   -0.9059 H   0  0  0  0  0  0  0  0  0 90
   -4.9738    1.8086    1.4597 H   0  0  0  0  0  0  0  0  0 91
   -3.2925    1.9061    2.0135 H   0  0  0  0  0  0  0  0  0 92
   -3.9304    0.3772    1.3610 H   0  0  0  0  0  0  0  0  0 93
    3.3812    1.0030   -0.7935 H   0  0  0  0  0  0  0  0  0 94
    1.6218    3.7250    4.8537 H   0  0  0  0  0  0  0  0  0 95
    0.8524    2.2059    4.3239 H   0  0  0  0  0  0  0  0  0 96
   -0.0554    3.3689    5.3310 H   0  0  0  0  0  0  0  0  0 97
   -0.6923    5.6261    4.4150 H   0  0  0  0  0  0  0  0  0 98
   -0.3059    6.0988    2.7485 H   0  0  0  0  0  0  0  0  0 99
    0.9888    5.9238    3.9716 H   0  0  0  0  0  0  0  0  0100
   -1.3444    2.4245    2.9784 H   0  0  0  0  0  0  0  0  0101
   -1.5896    3.8642    1.9378 H   0  0  0  0  0  0  0  0  0102
   -1.9792    3.9312    3.6658 H   0  0  0  0  0  0  0  0  0103
    1.8908    5.7507    2.1370 H   0  0  0  0  0  0  0  0  0104
    3.7329    7.7220   -0.6102 H   0  0  0  0  0  0  0  0  0105
    2.2663    7.1747    0.2219 H   0  0  0  0  0  0  0  0  0106
    2.7162    6.4656   -1.3532 H   0  0  0  0  0  0  0  0  0107
    5.2460    5.6154    2.0663 H   0  0  0  0  0  0  0  0  0108
    3.9093    6.7839    2.2613 H   0  0  0  0  0  0  0  0  0109
    5.2943    7.1927    1.2388 H   0  0  0  0  0  0  0  0  0110
    4.6436    4.9291   -1.6073 H   0  0  0  0  0  0  0  0  0111
    5.6941    4.5328   -0.2132 H   0  0  0  0  0  0  0  0  0112
    5.6905    6.1707   -0.9003 H   0  0  0  0  0  0  0  0  0113
    4.0029    3.1392   -0.5143 H   0  0  0  0  0  0  0  0  0114
    1.5945   -2.0702   -0.6021 H   0  0  0  0  0  0  0  0  0115
    0.4783   -0.5192   -2.1585 H   0  0  0  0  0  0  0  0  0116
    2.0503    0.1381   -2.6573 H   0  0  0  0  0  0  0  0  0117
    1.1164   -2.7666   -3.0215 H   0  0  0  0  0  0  0  0  0118
    1.3099   -1.5559   -4.2971 H   0  0  0  0  0  0  0  0  0119
    3.7701   -1.4430   -3.8304 H   0  0  0  0  0  0  0  0  0120
    3.3042   -3.1071   -4.1745 H   0  0  0  0  0  0  0  0  0121
    3.1667   -3.5927   -1.7162 H   0  0  0  0  0  0  0  0  0122
    4.7788   -3.0257   -2.1657 H   0  0  0  0  0  0  0  0  0123
    4.2079   -0.7346   -1.4079 H   0  0  0  0  0  0  0  0  0124
    4.1465   -1.2472    1.0550 H   0  0  0  0  0  0  0  0  0125
    3.5722   -2.9029    0.6856 H   0  0  0  0  0  0  0  0  0126
    5.2002   -2.3970    0.2025 H   0  0  0  0  0  0  0  0  0127
  2  1  1  0  0  0
  4  3  1  0  0  0
  4  2  1  0  0  0
  5  2  1  0  0  0
  6  2  1  0  0  0
  7  4  1  0  0  0
  8  4  1  0  0  0
  9  8  1  0  0  0
 10  8  1  0  0  0
 11  8  1  0  0  0
 12  1  1  0  0  0
 13 12  1  0  0  0
 14 13  2  0  0  0
 15 14  1  0  0  0
 16 15  2  0  0  0
 17 16  1  0  0  0
 18 17  1  0  0  0
 19 17  1  0  0  0
 20 17  1  0  0  0
 21 16  1  0  0  0
 22 21  2  0  0  0
 22 13  1  0  0  0
 23 22  1  0  0  0
 24 23  1  0  0  0
 25 23  1  0  0  0
 26 23  1  0  0  0
 27 14  1  0  0  0
 28 27  2  0  0  0
 28  1  1  0  0  0
 29 28  1  0  0  0
 30 29  1  0  0  0
 31 30  1  0  0  0
 32 31  1  0  0  0
 33 32  1  0  0  0
 34 29  1  0  0  0
 34 33  1  0  0  0
 35 34  1  0  0  0
 36  1  1  0  0  0
 37 36  2  0  0  0
 38 37  1  0  0  0
 39 38  2  0  0  0
 40 39  1  0  0  0
 40  1  1  0  0  0
 41 39  1  0  0  0
 42 41  1  0  0  0
 43 42  1  0  0  0
 44 42  1  0  0  0
 45 42  1  0  0  0
 46 41  2  0  0  0
 47 46  1  0  0  0
 48 47  1  0  0  0
 49 48  1  0  0  0
 50 48  1  0  0  0
 51 48  1  0  0  0
 52 47  2  0  0  0
 52 38  1  0  0  0
 53 36  1  0  0  0
 54 53  1  0  0  0
 55 54  1  0  0  0
 56 55  1  0  0  0
 57 56  1  0  0  0
 58 57  1  0  0  0
 58 53  1  0  0  0
 59 58  1  0  0  0
 60 15  1  0  0  0
 61 18  1  0  0  0
 62 18  1  0  0  0
 63 18  1  0  0  0
 64 19  1  0  0  0
 65 19  1  0  0  0
 66 19  1  0  0  0
 67 20  1  0  0  0
 68 20  1  0  0  0
 69 20  1  0  0  0
 70 21  1  0  0  0
 71 24  1  0  0  0
 72 24  1  0  0  0
 73 24  1  0  0  0
 74 25  1  0  0  0
 75 25  1  0  0  0
 76 25  1  0  0  0
 77 26  1  0  0  0
 78 26  1  0  0  0
 79 26  1  0  0  0
 80 27  1  0  0  0
 81 29  1  0  0  0
 82 30  1  0  0  0
 83 30  1  0  0  0
 84 31  1  0  0  0
 85 31  1  0  0  0
 86 32  1  0  0  0
 87 32  1  0  0  0
 88 33  1  0  0  0
 89 33  1  0  0  0
 90 34  1  0  0  0
 91 35  1  0  0  0
 92 35  1  0  0  0
 93 35  1  0  0  0
 94 37  1  0  0  0
 95 43  1  0  0  0
 96 43  1  0  0  0
 97 43  1  0  0  0
 98 44  1  0  0  0
 99 44  1  0  0  0
100 44  1  0  0  0
101 45  1  0  0  0
102 45  1  0  0  0
103 45  1  0  0  0
104 46  1  0  0  0
105 49  1  0  0  0
106 49  1  0  0  0
107 49  1  0  0  0
108 50  1  0  0  0
109 50  1  0  0  0
110 50  1  0  0  0
111 51  1  0  0  0
112 51  1  0  0  0
113 51  1  0  0  0
114 52  1  0  0  0
115 53  1  0  0  0
116 54  1  0  0  0
117 54  1  0  0  0
118 55  1  0  0  0
119 55  1  0  0  0
120 56  1  0  0  0
121 56  1  0  0  0
122 57  1  0  0  0
123 57  1  0  0  0
124 58  1  0  0  0
125 59  1  0  0  0
126 59  1  0  0  0
127 59  1  0  0  0
M  END
M <Torsions> C17-C16; C23-C22; C29-N28; C42-C41; C48-C47; C53-N36; 

$$$$
B_IKORIK_INITIAL
  VND_DOW_1QBIT     3D                             0

120126  0  0  0  0  0  0  0  0999 V2000
    0.0972   -0.0063    0.0917 Ru  0  0  0  0  0  0  0  0  0  1
   -1.8076   -0.7570   -1.2852 Cl  0  0  0  0  0  0  0  0  0  2
    2.2704    0.6999    1.0268 Cl  0  0  0  0  0  0  0  0  0  3
   -0.2454    2.1959   -0.8884 P   0  0  0  0  0  0  0  0  0  4
    0.8383   -2.3275    0.4178 P   0  0  0  0  0  0  0  0  0  5
   -2.0169    2.7126   -1.1981 C   0  0  0  0  0  0  0  0  0  6
   -2.7829    3.0811    0.0734 C   0  0  0  0  0  0  0  0  0  7
   -4.2662    3.2870   -0.2234 C   0  0  0  0  0  0  0  0  0  8
   -4.4695    4.3578   -1.2853 C   0  0  0  0  0  0  0  0  0  9
   -3.7068    3.9985   -2.5497 C   0  0  0  0  0  0  0  0  0 10
   -2.2219    3.7876   -2.2655 C   0  0  0  0  0  0  0  0  0 11
    0.4804    2.1950   -2.6045 C   0  0  0  0  0  0  0  0  0 12
   -0.1814    1.2019   -3.5611 C   0  0  0  0  0  0  0  0  0 13
    0.3179    1.4185   -4.9835 C   0  0  0  0  0  0  0  0  0 14
    1.8321    1.3108   -5.0621 C   0  0  0  0  0  0  0  0  0 15
    2.4984    2.2481   -4.0673 C   0  0  0  0  0  0  0  0  0 16
    1.9965    2.0139   -2.6468 C   0  0  0  0  0  0  0  0  0 17
    0.7139    3.5448   -0.0401 C   0  0  0  0  0  0  0  0  0 18
    0.9827    4.8343   -0.8173 C   0  0  0  0  0  0  0  0  0 19
    2.0961    5.6110   -0.1214 C   0  0  0  0  0  0  0  0  0 20
    1.7093    5.9381    1.3148 C   0  0  0  0  0  0  0  0  0 21
    1.3330    4.6855    2.0960 C   0  0  0  0  0  0  0  0  0 22
    0.2558    3.8776    1.3807 C   0  0  0  0  0  0  0  0  0 23
    1.6948   -2.6842    2.0280 C   0  0  0  0  0  0  0  0  0 24
    2.2882   -4.0847    2.1782 C   0  0  0  0  0  0  0  0  0 25
    3.1555   -4.1457    3.4319 C   0  0  0  0  0  0  0  0  0 26
    2.3697   -3.7628    4.6808 C   0  0  0  0  0  0  0  0  0 27
    1.7240   -2.3923    4.5223 C   0  0  0  0  0  0  0  0  0 28
    0.8669   -2.3359    3.2650 C   0  0  0  0  0  0  0  0  0 29
   -0.5299   -3.5312    0.0764 C   0  0  0  0  0  0  0  0  0 30
   -0.2306   -4.9846   -0.2879 C   0  0  0  0  0  0  0  0  0 31
   -1.5051   -5.6411   -0.8121 C   0  0  0  0  0  0  0  0  0 32
   -2.6526   -5.5439    0.1863 C   0  0  0  0  0  0  0  0  0 33
   -2.9079   -4.0966    0.5960 C   0  0  0  0  0  0  0  0  0 34
   -1.6353   -3.4583    1.1295 C   0  0  0  0  0  0  0  0  0 35
    2.0879   -2.7331   -0.9011 C   0  0  0  0  0  0  0  0  0 36
    1.5660   -2.2274   -2.2490 C   0  0  0  0  0  0  0  0  0 37
    2.4825   -2.6370   -3.3928 C   0  0  0  0  0  0  0  0  0 38
    3.9130   -2.1672   -3.1587 C   0  0  0  0  0  0  0  0  0 39
    4.4273   -2.6204   -1.7980 C   0  0  0  0  0  0  0  0  0 40
    3.5006   -2.2022   -0.6620 C   0  0  0  0  0  0  0  0  0 41
   -0.6322    0.3302    1.7371 C   0  0  0  0  0  0  0  0  0 42
   -1.9521    0.2379    2.3740 C   0  0  0  0  0  0  0  0  0 43
   -3.1483   -0.1388    1.7303 C   0  0  0  0  0  0  0  0  0 44
   -4.3573   -0.1466    2.4143 C   0  0  0  0  0  0  0  0  0 45
   -4.4116    0.2199    3.7613 C   0  0  0  0  0  0  0  0  0 46
   -3.2404    0.5902    4.4202 C   0  0  0  0  0  0  0  0  0 47
   -2.0291    0.5984    3.7363 C   0  0  0  0  0  0  0  0  0 48
   -2.4535    1.7642   -1.5724 H   0  0  0  0  0  0  0  0  0 49
   -2.6436    2.3079    0.8481 H   0  0  0  0  0  0  0  0  0 50
   -2.3804    4.0247    0.4887 H   0  0  0  0  0  0  0  0  0 51
   -4.7010    2.3313   -0.5779 H   0  0  0  0  0  0  0  0  0 52
   -4.8046    3.5516    0.7030 H   0  0  0  0  0  0  0  0  0 53
   -5.5419    4.5080   -1.5066 H   0  0  0  0  0  0  0  0  0 54
   -4.0938    5.3247   -0.8948 H   0  0  0  0  0  0  0  0  0 55
   -4.1246    3.0628   -2.9714 H   0  0  0  0  0  0  0  0  0 56
   -3.8454    4.7702   -3.3258 H   0  0  0  0  0  0  0  0  0 57
   -1.7760    4.7410   -1.9176 H   0  0  0  0  0  0  0  0  0 58
   -1.7103    3.5192   -3.2048 H   0  0  0  0  0  0  0  0  0 59
    0.2700    3.2121   -2.9908 H   0  0  0  0  0  0  0  0  0 60
    0.0443    0.1703   -3.2338 H   0  0  0  0  0  0  0  0  0 61
   -1.2817    1.2677   -3.5222 H   0  0  0  0  0  0  0  0  0 62
   -0.1592    0.6987   -5.6689 H   0  0  0  0  0  0  0  0  0 63
    0.0020    2.4238   -5.3275 H   0  0  0  0  0  0  0  0  0 64
    2.1342    0.2679   -4.8326 H   0  0  0  0  0  0  0  0  0 65
    2.1888    1.5174   -6.0857 H   0  0  0  0  0  0  0  0  0 66
    3.5963    2.1453   -4.1161 H   0  0  0  0  0  0  0  0  0 67
    2.2700    3.2959   -4.3502 H   0  0  0  0  0  0  0  0  0 68
    2.5089    2.6906   -1.9441 H   0  0  0  0  0  0  0  0  0 69
    2.2609    0.9946   -2.3039 H   0  0  0  0  0  0  0  0  0 70
    1.6852    3.0223    0.0830 H   0  0  0  0  0  0  0  0  0 71
    1.2673    4.6336   -1.8642 H   0  0  0  0  0  0  0  0  0 72
    0.0638    5.4541   -0.8507 H   0  0  0  0  0  0  0  0  0 73
    3.0126    4.9884   -0.1295 H   0  0  0  0  0  0  0  0  0 74
    2.3444    6.5271   -0.6848 H   0  0  0  0  0  0  0  0  0 75
    2.5233    6.4798    1.8263 H   0  0  0  0  0  0  0  0  0 76
    0.8395    6.6253    1.3016 H   0  0  0  0  0  0  0  0  0 77
    2.2268    4.0456    2.2259 H   0  0  0  0  0  0  0  0  0 78
    0.9884    4.9626    3.1071 H   0  0  0  0  0  0  0  0  0 79
   -0.6753    4.4738    1.3487 H   0  0  0  0  0  0  0  0  0 80
    0.0204    2.9584    1.9468 H   0  0  0  0  0  0  0  0  0 81
    2.5238   -1.9464    1.9863 H   0  0  0  0  0  0  0  0  0 82
    1.4690   -4.8266    2.2645 H   0  0  0  0  0  0  0  0  0 83
    2.8814   -4.3796    1.2935 H   0  0  0  0  0  0  0  0  0 84
    3.6008   -5.1489    3.5492 H   0  0  0  0  0  0  0  0  0 85
    4.0045   -3.4447    3.3045 H   0  0  0  0  0  0  0  0  0 86
    1.5802   -4.5197    4.8546 H   0  0  0  0  0  0  0  0  0 87
    3.0221   -3.7960    5.5698 H   0  0  0  0  0  0  0  0  0 88
    1.1154   -2.1330    5.4076 H   0  0  0  0  0  0  0  0  0 89
    2.5121   -1.6174    4.4490 H   0  0  0  0  0  0  0  0  0 90
    0.4183   -1.3359    3.1552 H   0  0  0  0  0  0  0  0  0 91
    0.0254   -3.0470    3.3705 H   0  0  0  0  0  0  0  0  0 92
   -0.9619   -3.0586   -0.8292 H   0  0  0  0  0  0  0  0  0 93
    0.5533   -5.0614   -1.0619 H   0  0  0  0  0  0  0  0  0 94
    0.1425   -5.5421    0.5940 H   0  0  0  0  0  0  0  0  0 95
   -1.8051   -5.1280   -1.7465 H   0  0  0  0  0  0  0  0  0 96
   -1.3035   -6.6927   -1.0851 H   0  0  0  0  0  0  0  0  0 97
   -3.5651   -6.0075   -0.2288 H   0  0  0  0  0  0  0  0  0 98
   -2.3893   -6.1307    1.0889 H   0  0  0  0  0  0  0  0  0 99
   -3.2446   -3.5058   -0.2769 H   0  0  0  0  0  0  0  0  0100
   -3.7114   -4.0256    1.3496 H   0  0  0  0  0  0  0  0  0101
   -1.3048   -3.9921    2.0429 H   0  0  0  0  0  0  0  0  0102
   -1.8327   -2.4130    1.4233 H   0  0  0  0  0  0  0  0  0103
    2.1511   -3.8402   -0.9396 H   0  0  0  0  0  0  0  0  0104
    0.5292   -2.5563   -2.4390 H   0  0  0  0  0  0  0  0  0105
    1.5207   -1.1181   -2.2011 H   0  0  0  0  0  0  0  0  0106
    2.4657   -3.7415   -3.4825 H   0  0  0  0  0  0  0  0  0107
    2.0903   -2.2424   -4.3470 H   0  0  0  0  0  0  0  0  0108
    4.5779   -2.5386   -3.9589 H   0  0  0  0  0  0  0  0  0109
    3.9436   -1.0604   -3.2179 H   0  0  0  0  0  0  0  0  0110
    4.5215   -3.7252   -1.8009 H   0  0  0  0  0  0  0  0  0111
    5.4410   -2.2229   -1.6181 H   0  0  0  0  0  0  0  0  0112
    3.4695   -1.1004   -0.5754 H   0  0  0  0  0  0  0  0  0113
    3.9029   -2.5669    0.2994 H   0  0  0  0  0  0  0  0  0114
    0.1204    0.7238    2.4556 H   0  0  0  0  0  0  0  0  0115
   -3.1121   -0.4054    0.6695 H   0  0  0  0  0  0  0  0  0116
   -5.2688   -0.4370    1.8831 H   0  0  0  0  0  0  0  0  0117
   -5.3661    0.2234    4.2989 H   0  0  0  0  0  0  0  0  0118
   -3.2744    0.8901    5.4716 H   0  0  0  0  0  0  0  0  0119
   -1.1134    0.8992    4.2592 H   0  0  0  0  0  0  0  0  0120
  2  1  1  0  0  0
  3  1  1  0  0  0
  4  1  1  0  0  0
  5  1  1  0  0  0
  6  4  1  0  0  0
  7  6  1  0  0  0
  8  7  1  0  0  0
  9  8  1  0  0  0
 10  9  1  0  0  0
 11  6  1  0  0  0
 11 10  1  0  0  0
 12  4  1  0  0  0
 13 12  1  0  0  0
 14 13  1  0  0  0
 15 14  1  0  0  0
 16 15  1  0  0  0
 17 12  1  0  0  0
 17 16  1  0  0  0
 18  4  1  0  0  0
 19 18  1  0  0  0
 20 19  1  0  0  0
 21 20  1  0  0  0
 22 21  1  0  0  0
 23 18  1  0  0  0
 23 22  1  0  0  0
 24  5  1  0  0  0
 25 24  1  0  0  0
 26 25  1  0  0  0
 27 26  1  0  0  0
 28 27  1  0  0  0
 29 24  1  0  0  0
 29 28  1  0  0  0
 30  5  1  0  0  0
 31 30  1  0  0  0
 32 31  1  0  0  0
 33 32  1  0  0  0
 34 33  1  0  0  0
 35 30  1  0  0  0
 35 34  1  0  0  0
 36  5  1  0  0  0
 37 36  1  0  0  0
 38 37  1  0  0  0
 39 38  1  0  0  0
 40 39  1  0  0  0
 41 40  1  0  0  0
 41 36  1  0  0  0
 42  1  2  0  0  0
 43 42  1  0  0  0
 44 43  1  0  0  0
 45 44  2  0  0  0
 46 45  1  0  0  0
 47 46  2  0  0  0
 48 43  2  0  0  0
 48 47  1  0  0  0
 49  6  1  0  0  0
 50  7  1  0  0  0
 51  7  1  0  0  0
 52  8  1  0  0  0
 53  8  1  0  0  0
 54  9  1  0  0  0
 55  9  1  0  0  0
 56 10  1  0  0  0
 57 10  1  0  0  0
 58 11  1  0  0  0
 59 11  1  0  0  0
 60 12  1  0  0  0
 61 13  1  0  0  0
 62 13  1  0  0  0
 63 14  1  0  0  0
 64 14  1  0  0  0
 65 15  1  0  0  0
 66 15  1  0  0  0
 67 16  1  0  0  0
 68 16  1  0  0  0
 69 17  1  0  0  0
 70 17  1  0  0  0
 71 18  1  0  0  0
 72 19  1  0  0  0
 73 19  1  0  0  0
 74 20  1  0  0  0
 75 20  1  0  0  0
 76 21  1  0  0  0
 77 21  1  0  0  0
 78 22  1  0  0  0
 79 22  1  0  0  0
 80 23  1  0  0  0
 81 23  1  0  0  0
 82 24  1  0  0  0
 83 25  1  0  0  0
 84 25  1  0  0  0
 85 26  1  0  0  0
 86 26  1  0  0  0
 87 27  1  0  0  0
 88 27  1  0  0  0
 89 28  1  0  0  0
 90 28  1  0  0  0
 91 29  1  0  0  0
 92 29  1  0  0  0
 93 30  1  0  0  0
 94 31  1  0  0  0
 95 31  1  0  0  0
 96 32  1  0  0  0
 97 32  1  0  0  0
 98 33  1  0  0  0
 99 33  1  0  0  0
100 34  1  0  0  0
101 34  1  0  0  0
102 35  1  0  0  0
103 35  1  0  0  0
104 36  1  0  0  0
105 37  1  0  0  0
106 37  1  0  0  0
107 38  1  0  0  0
108 38  1  0  0  0
109 39  1  0  0  0
110 39  1  0  0  0
111 40  1  0  0  0
112 40  1  0  0  0
113 41  1  0  0  0
114 41  1  0  0  0
115 42  1  0  0  0
116 44  1  0  0  0
117 45  1  0  0  0
118 46  1  0  0  0
119 47  1  0  0  0
120 48  1  0  0  0
M  END
M <Torsions> P4-Ru1; P5-Ru1; C6-P4; C12-P4; C18-P4; C24-P5; C30-P5; C36-P5; C42-C43; 

$$$$
B_IKORIK_REFERENCE_PTMC
  VND_DOW_1QBIT     3D                             0

120126  0  0  0  0  0  0  0  0999 V2000
    0.0972   -0.0063    0.0917 Ru  0  0  0  0  0  0  0  0  0  1
   -1.8076   -0.7570   -1.2852 Cl  0  0  0  0  0  0  0  0  0  2
    2.2704    0.6999    1.0268 Cl  0  0  0  0  0  0  0  0  0  3
   -0.2454    2.1959   -0.8884 P   0  0  0  0  0  0  0  0  0  4
    0.8383   -2.3275    0.4178 P   0  0  0  0  0  0  0  0  0  5
   -1.9503    2.5579   -1.5690 C   0  0  0  0  0  0  0  0  0  6
   -3.0721    2.3905   -0.5429 C   0  0  0  0  0  0  0  0  0  7
   -4.4416    2.4935   -1.2098 C   0  0  0  0  0  0  0  0  0  8
   -4.5964    3.8181   -1.9425 C   0  0  0  0  0  0  0  0  0  9
   -3.4816    3.9914   -2.9606 C   0  0  0  0  0  0  0  0  0 10
   -2.1064    3.8880   -2.3061 C   0  0  0  0  0  0  0  0  0 11
    0.8320    2.3399   -2.4018 C   0  0  0  0  0  0  0  0  0 12
    0.4513    1.3822   -3.5318 C   0  0  0  0  0  0  0  0  0 13
    1.2319    1.7135   -4.7969 C   0  0  0  0  0  0  0  0  0 14
    2.7311    1.6803   -4.5482 C   0  0  0  0  0  0  0  0  0 15
    3.1112    2.5802   -3.3829 C   0  0  0  0  0  0  0  0  0 16
    2.3295    2.2313   -2.1212 C   0  0  0  0  0  0  0  0  0 17
    0.3653    3.5893    0.1816 C   0  0  0  0  0  0  0  0  0 18
    0.7973    4.8865   -0.5037 C   0  0  0  0  0  0  0  0  0 19
    1.6237    5.7145    0.4755 C   0  0  0  0  0  0  0  0  0 20
    0.8183    6.0295    1.7291 C   0  0  0  0  0  0  0  0  0 21
    0.2809    4.7644    2.3860 C   0  0  0  0  0  0  0  0  0 22
   -0.5038    3.9068    1.3995 C   0  0  0  0  0  0  0  0  0 23
    2.1410   -2.5853    1.7178 C   0  0  0  0  0  0  0  0  0 24
    2.6616   -4.0138    1.8741 C   0  0  0  0  0  0  0  0  0 25
    3.8790   -4.0214    2.7936 C   0  0  0  0  0  0  0  0  0 26
    3.5603   -3.4180    4.1568 C   0  0  0  0  0  0  0  0  0 27
    2.9857   -2.0146    4.0131 C   0  0  0  0  0  0  0  0  0 28
    1.7765   -2.0130    3.0877 C   0  0  0  0  0  0  0  0  0 29
   -0.6011   -3.4750    0.6386 C   0  0  0  0  0  0  0  0  0 30
   -0.5508   -4.9131    0.1249 C   0  0  0  0  0  0  0  0  0 31
   -1.9567   -5.5066    0.1622 C   0  0  0  0  0  0  0  0  0 32
   -2.5723   -5.4356    1.5547 C   0  0  0  0  0  0  0  0  0 33
   -2.5639   -4.0072    2.0908 C   0  0  0  0  0  0  0  0  0 34
   -1.1567   -3.4323    2.0619 C   0  0  0  0  0  0  0  0  0 35
    1.6065   -2.9245   -1.1693 C   0  0  0  0  0  0  0  0  0 36
    0.6073   -2.7167   -2.3110 C   0  0  0  0  0  0  0  0  0 37
    1.1237   -3.2989   -3.6189 C   0  0  0  0  0  0  0  0  0 38
    2.4873   -2.7265   -3.9859 C   0  0  0  0  0  0  0  0  0 39
    3.4778   -2.8807   -2.8385 C   0  0  0  0  0  0  0  0  0 40
    2.9483   -2.2921   -1.5356 C   0  0  0  0  0  0  0  0  0 41
   -0.6322    0.3302    1.7371 C   0  0  0  0  0  0  0  0  0 42
   -1.9521    0.2379    2.3740 C   0  0  0  0  0  0  0  0  0 43
   -3.0321   -0.5417    1.9127 C   0  0  0  0  0  0  0  0  0 44
   -4.2594   -0.5205    2.5630 C   0  0  0  0  0  0  0  0  0 45
   -4.4481    0.2777    3.6939 C   0  0  0  0  0  0  0  0  0 46
   -3.3925    1.0524    4.1719 C   0  0  0  0  0  0  0  0  0 47
   -2.1631    1.0320    3.5215 C   0  0  0  0  0  0  0  0  0 48
   -2.0645    1.7371   -2.3062 H   0  0  0  0  0  0  0  0  0 49
   -2.9693    1.4304   -0.0089 H   0  0  0  0  0  0  0  0  0 50
   -2.9994    3.1890    0.2199 H   0  0  0  0  0  0  0  0  0 51
   -4.5574    1.6596   -1.9304 H   0  0  0  0  0  0  0  0  0 52
   -5.2394    2.3703   -0.4572 H   0  0  0  0  0  0  0  0  0 53
   -5.5851    3.8960   -2.4304 H   0  0  0  0  0  0  0  0  0 54
   -4.5478    4.6432   -1.2041 H   0  0  0  0  0  0  0  0  0 55
   -3.5688    3.2004   -3.7318 H   0  0  0  0  0  0  0  0  0 56
   -3.5830    4.9505   -3.4961 H   0  0  0  0  0  0  0  0  0 57
   -1.9779    4.7233   -1.5887 H   0  0  0  0  0  0  0  0  0 58
   -1.3297    4.0084   -3.0797 H   0  0  0  0  0  0  0  0  0 59
    0.6505    3.3694   -2.7695 H   0  0  0  0  0  0  0  0  0 60
    0.6613    0.3428   -3.2190 H   0  0  0  0  0  0  0  0  0 61
   -0.6334    1.3951   -3.7310 H   0  0  0  0  0  0  0  0  0 62
    0.9568    1.0189   -5.6077 H   0  0  0  0  0  0  0  0  0 63
    0.9392    2.7237   -5.1472 H   0  0  0  0  0  0  0  0  0 64
    3.0373    0.6395   -4.3145 H   0  0  0  0  0  0  0  0  0 65
    3.2873    1.9692   -5.4564 H   0  0  0  0  0  0  0  0  0 66
    4.1979    2.5309   -3.1958 H   0  0  0  0  0  0  0  0  0 67
    2.8881    3.6327   -3.6522 H   0  0  0  0  0  0  0  0  0 68
    2.6378    2.8834   -1.2881 H   0  0  0  0  0  0  0  0  0 69
    2.5731    1.2049   -1.7840 H   0  0  0  0  0  0  0  0  0 70
    1.2781    3.1109    0.5933 H   0  0  0  0  0  0  0  0  0 71
    1.3854    4.6946   -1.4173 H   0  0  0  0  0  0  0  0  0 72
   -0.0959    5.4647   -0.8159 H   0  0  0  0  0  0  0  0  0 73
    2.5269    5.1331    0.7473 H   0  0  0  0  0  0  0  0  0 74
    1.9886    6.6385   -0.0053 H   0  0  0  0  0  0  0  0  0 75
    1.4227    6.6087    2.4480 H   0  0  0  0  0  0  0  0  0 76
   -0.0368    6.6774    1.4495 H   0  0  0  0  0  0  0  0  0 77
    1.1226    4.1653    2.7834 H   0  0  0  0  0  0  0  0  0 78
   -0.3570    5.0297    3.2465 H   0  0  0  0  0  0  0  0  0 79
   -1.4081    4.4609    1.0854 H   0  0  0  0  0  0  0  0  0 80
   -0.8572    2.9802    1.8867 H   0  0  0  0  0  0  0  0  0 81
    2.9578   -1.9480    1.3178 H   0  0  0  0  0  0  0  0  0 82
    1.8681   -4.6511    2.3136 H   0  0  0  0  0  0  0  0  0 83
    2.9205   -4.4685    0.9005 H   0  0  0  0  0  0  0  0  0 84
    4.2742   -5.0457    2.9084 H   0  0  0  0  0  0  0  0  0 85
    4.6850   -3.4324    2.3121 H   0  0  0  0  0  0  0  0  0 86
    2.8220   -4.0632    4.6715 H   0  0  0  0  0  0  0  0  0 87
    4.4596   -3.4174    4.7958 H   0  0  0  0  0  0  0  0  0 88
    2.7103   -1.5934    4.9971 H   0  0  0  0  0  0  0  0  0 89
    3.7561   -1.3400    3.5908 H   0  0  0  0  0  0  0  0  0 90
    1.3804   -0.9907    2.9814 H   0  0  0  0  0  0  0  0  0 91
    0.9700   -2.6153    3.5478 H   0  0  0  0  0  0  0  0  0 92
   -1.3512   -2.9419    0.0195 H   0  0  0  0  0  0  0  0  0 93
   -0.1694   -4.9668   -0.9101 H   0  0  0  0  0  0  0  0  0 94
    0.1320   -5.5280    0.7440 H   0  0  0  0  0  0  0  0  0 95
   -2.5974   -4.9349   -0.5371 H   0  0  0  0  0  0  0  0  0 96
   -1.9378   -6.5463   -0.2117 H   0  0  0  0  0  0  0  0  0 97
   -3.5953   -5.8520    1.5457 H   0  0  0  0  0  0  0  0  0 98
   -1.9816   -6.0782    2.2378 H   0  0  0  0  0  0  0  0  0 99
   -3.2084   -3.3605    1.4657 H   0  0  0  0  0  0  0  0  0100
   -2.9719   -3.9576    3.1153 H   0  0  0  0  0  0  0  0  0101
   -0.4982   -4.0243    2.7285 H   0  0  0  0  0  0  0  0  0102
   -1.1633   -2.4003    2.4527 H   0  0  0  0  0  0  0  0  0103
    1.7761   -4.0136   -1.0422 H   0  0  0  0  0  0  0  0  0104
   -0.3892   -3.1242   -2.0657 H   0  0  0  0  0  0  0  0  0105
    0.4573   -1.6227   -2.4362 H   0  0  0  0  0  0  0  0  0106
    1.2010   -4.3992   -3.5112 H   0  0  0  0  0  0  0  0  0107
    0.3910   -3.1169   -4.4252 H   0  0  0  0  0  0  0  0  0108
    2.8802   -3.2158   -4.8950 H   0  0  0  0  0  0  0  0  0109
    2.3724   -1.6523   -4.2359 H   0  0  0  0  0  0  0  0  0110
    3.6882   -3.9592   -2.6899 H   0  0  0  0  0  0  0  0  0111
    4.4417   -2.4091   -3.0964 H   0  0  0  0  0  0  0  0  0112
    2.8255   -1.1973   -1.6289 H   0  0  0  0  0  0  0  0  0113
    3.6895   -2.4428   -0.7312 H   0  0  0  0  0  0  0  0  0114
    0.1204    0.7238    2.4556 H   0  0  0  0  0  0  0  0  0115
   -2.8936   -1.1512    1.0143 H   0  0  0  0  0  0  0  0  0116
   -5.0795   -1.1319    2.1746 H   0  0  0  0  0  0  0  0  0117
   -5.4185    0.3025    4.2017 H   0  0  0  0  0  0  0  0  0118
   -3.5339    1.6896    5.0497 H   0  0  0  0  0  0  0  0  0119
   -1.3400    1.6508    3.8984 H   0  0  0  0  0  0  0  0  0120
  2  1  1  0  0  0
  3  1  1  0  0  0
  4  1  1  0  0  0
  5  1  1  0  0  0
  6  4  1  0  0  0
  7  6  1  0  0  0
  8  7  1  0  0  0
  9  8  1  0  0  0
 10  9  1  0  0  0
 11  6  1  0  0  0
 11 10  1  0  0  0
 12  4  1  0  0  0
 13 12  1  0  0  0
 14 13  1  0  0  0
 15 14  1  0  0  0
 16 15  1  0  0  0
 17 12  1  0  0  0
 17 16  1  0  0  0
 18  4  1  0  0  0
 19 18  1  0  0  0
 20 19  1  0  0  0
 21 20  1  0  0  0
 22 21  1  0  0  0
 23 18  1  0  0  0
 23 22  1  0  0  0
 24  5  1  0  0  0
 25 24  1  0  0  0
 26 25  1  0  0  0
 27 26  1  0  0  0
 28 27  1  0  0  0
 29 24  1  0  0  0
 29 28  1  0  0  0
 30  5  1  0  0  0
 31 30  1  0  0  0
 32 31  1  0  0  0
 33 32  1  0  0  0
 34 33  1  0  0  0
 35 30  1  0  0  0
 35 34  1  0  0  0
 36  5  1  0  0  0
 37 36  1  0  0  0
 38 37  1  0  0  0
 39 38  1  0  0  0
 40 39  1  0  0  0
 41 40  1  0  0  0
 41 36  1  0  0  0
 42  1  2  0  0  0
 43 42  1  0  0  0
 44 43  1  0  0  0
 45 44  2  0  0  0
 46 45  1  0  0  0
 47 46  2  0  0  0
 48 43  2  0  0  0
 48 47  1  0  0  0
 49  6  1  0  0  0
 50  7  1  0  0  0
 51  7  1  0  0  0
 52  8  1  0  0  0
 53  8  1  0  0  0
 54  9  1  0  0  0
 55  9  1  0  0  0
 56 10  1  0  0  0
 57 10  1  0  0  0
 58 11  1  0  0  0
 59 11  1  0  0  0
 60 12  1  0  0  0
 61 13  1  0  0  0
 62 13  1  0  0  0
 63 14  1  0  0  0
 64 14  1  0  0  0
 65 15  1  0  0  0
 66 15  1  0  0  0
 67 16  1  0  0  0
 68 16  1  0  0  0
 69 17  1  0  0  0
 70 17  1  0  0  0
 71 18  1  0  0  0
 72 19  1  0  0  0
 73 19  1  0  0  0
 74 20  1  0  0  0
 75 20  1  0  0  0
 76 21  1  0  0  0
 77 21  1  0  0  0
 78 22  1  0  0  0
 79 22  1  0  0  0
 80 23  1  0  0  0
 81 23  1  0  0  0
 82 24  1  0  0  0
 83 25  1  0  0  0
 84 25  1  0  0  0
 85 26  1  0  0  0
 86 26  1  0  0  0
 87 27  1  0  0  0
 88 27  1  0  0  0
 89 28  1  0  0  0
 90 28  1  0  0  0
 91 29  1  0  0  0
 92 29  1  0  0  0
 93 30  1  0  0  0
 94 31  1  0  0  0
 95 31  1  0  0  0
 96 32  1  0  0  0
 97 32  1  0  0  0
 98 33  1  0  0  0
 99 33  1  0  0  0
100 34  1  0  0  0
101 34  1  0  0  0
102 35  1  0  0  0
103 35  1  0  0  0
104 36  1  0  0  0
105 37  1  0  0  0
106 37  1  0  0  0
107 38  1  0  0  0
108 38  1  0  0  0
109 39  1  0  0  0
110 39  1  0  0  0
111 40  1  0  0  0
112 40  1  0  0  0
113 41  1  0  0  0
114 41  1  0  0  0
115 42  1  0  0  0
116 44  1  0  0  0
117 45  1  0  0  0
118 46  1  0  0  0
119 47  1  0  0  0
120 48  1  0  0  0
M  END
M <Torsions> P4-Ru1; P5-Ru1; C6-P4; C12-P4; C18-P4; C24-P5; C30-P5; C36-P5; C42-C43; 

$$$$
B_IKORIK_VNDQA
  VND_DOW_1QBIT     3D                             0

120126  0  0  0  0  0  0  0  0999 V2000
    0.0972   -0.0063    0.0917 Ru  0  0  0  0  0  0  0  0  0  1
   -1.8076   -0.7570   -1.2852 Cl  0  0  0  0  0  0  0  0  0  2
    2.2704    0.6999    1.0268 Cl  0  0  0  0  0  0  0  0  0  3
   -0.2454    2.1959   -0.8884 P   0  0  0  0  0  0  0  0  0  4
    0.8383   -2.3275    0.4178 P   0  0  0  0  0  0  0  0  0  5
   -1.8925    2.4983   -1.7230 C   0  0  0  0  0  0  0  0  0  6
   -3.0992    2.1978   -0.8326 C   0  0  0  0  0  0  0  0  0  7
   -4.3976    2.2615   -1.6332 C   0  0  0  0  0  0  0  0  0  8
   -4.5647    3.6191   -2.2999 C   0  0  0  0  0  0  0  0  0  9
   -3.3660    3.9246   -3.1827 C   0  0  0  0  0  0  0  0  0 10
   -2.0607    3.8617   -2.3938 C   0  0  0  0  0  0  0  0  0 11
    0.9627    2.4096   -2.2908 C   0  0  0  0  0  0  0  0  0 12
    0.5101    1.7740   -3.6062 C   0  0  0  0  0  0  0  0  0 13
    1.4406    2.1791   -4.7418 C   0  0  0  0  0  0  0  0  0 14
    2.8828    1.8090   -4.4358 C   0  0  0  0  0  0  0  0  0 15
    3.3213    2.3824   -3.0975 C   0  0  0  0  0  0  0  0  0 16
    2.3869    1.9612   -1.9688 C   0  0  0  0  0  0  0  0  0 17
    0.2016    3.5953    0.2524 C   0  0  0  0  0  0  0  0  0 18
    1.0631    4.7298   -0.3041 C   0  0  0  0  0  0  0  0  0 19
    1.6401    5.5317    0.8584 C   0  0  0  0  0  0  0  0  0 20
    0.5259    6.1001    1.7271 C   0  0  0  0  0  0  0  0  0 21
   -0.4176    5.0094    2.2181 C   0  0  0  0  0  0  0  0  0 22
   -0.9589    4.1715    1.0650 C   0  0  0  0  0  0  0  0  0 23
    2.1820   -2.5780    1.6769 C   0  0  0  0  0  0  0  0  0 24
    2.7011   -4.0072    1.8310 C   0  0  0  0  0  0  0  0  0 25
    3.9482   -4.0111    2.7100 C   0  0  0  0  0  0  0  0  0 26
    3.6773   -3.3919    4.0764 C   0  0  0  0  0  0  0  0  0 27
    3.1045   -1.9874    3.9369 C   0  0  0  0  0  0  0  0  0 28
    1.8654   -1.9897    3.0519 C   0  0  0  0  0  0  0  0  0 29
   -0.5982   -3.4657    0.6981 C   0  0  0  0  0  0  0  0  0 30
   -0.6400   -4.8555    0.0645 C   0  0  0  0  0  0  0  0  0 31
   -2.0485   -5.4267    0.2052 C   0  0  0  0  0  0  0  0  0 32
   -2.5096   -5.4644    1.6575 C   0  0  0  0  0  0  0  0  0 33
   -2.4073   -4.0872    2.3060 C   0  0  0  0  0  0  0  0  0 34
   -0.9970   -3.5352    2.1719 C   0  0  0  0  0  0  0  0  0 35
    1.5510   -2.9447   -1.1874 C   0  0  0  0  0  0  0  0  0 36
    0.6830   -2.4361   -2.3418 C   0  0  0  0  0  0  0  0  0 37
    1.1376   -3.0075   -3.6771 C   0  0  0  0  0  0  0  0  0 38
    2.6093   -2.7127   -3.9395 C   0  0  0  0  0  0  0  0  0 39
    3.4798   -3.1678   -2.7748 C   0  0  0  0  0  0  0  0  0 40
    3.0141   -2.5868   -1.4445 C   0  0  0  0  0  0  0  0  0 41
   -0.6322    0.3302    1.7371 C   0  0  0  0  0  0  0  0  0 42
   -1.9521    0.2379    2.3740 C   0  0  0  0  0  0  0  0  0 43
   -3.0569   -0.4784    1.8705 C   0  0  0  0  0  0  0  0  0 44
   -4.2807   -0.4610    2.5275 C   0  0  0  0  0  0  0  0  0 45
   -4.4412    0.2699    3.7071 C   0  0  0  0  0  0  0  0  0 46
   -3.3609    0.9810    4.2271 C   0  0  0  0  0  0  0  0  0 47
   -2.1349    0.9644    3.5701 C   0  0  0  0  0  0  0  0  0 48
   -1.8764    1.7217   -2.5147 H   0  0  0  0  0  0  0  0  0 49
   -2.9878    1.2131   -0.3475 H   0  0  0  0  0  0  0  0  0 50
   -3.1577    2.9481   -0.0212 H   0  0  0  0  0  0  0  0  0 51
   -4.3839    1.4707   -2.4094 H   0  0  0  0  0  0  0  0  0 52
   -5.2579    2.0422   -0.9776 H   0  0  0  0  0  0  0  0  0 53
   -5.5016    3.6691   -2.8840 H   0  0  0  0  0  0  0  0  0 54
   -4.6463    4.3961   -1.5136 H   0  0  0  0  0  0  0  0  0 55
   -3.3217    3.1815   -4.0035 H   0  0  0  0  0  0  0  0  0 56
   -3.4759    4.9087   -3.6691 H   0  0  0  0  0  0  0  0  0 57
   -2.0616    4.6549   -1.6194 H   0  0  0  0  0  0  0  0  0 58
   -1.2191    4.0784   -3.0726 H   0  0  0  0  0  0  0  0  0 59
    1.0024    3.5052   -2.4527 H   0  0  0  0  0  0  0  0  0 60
    0.5010    0.6737   -3.4987 H   0  0  0  0  0  0  0  0  0 61
   -0.5338    2.0347   -3.8487 H   0  0  0  0  0  0  0  0  0 62
    1.1126    1.7163   -5.6872 H   0  0  0  0  0  0  0  0  0 63
    1.3663    3.2744   -4.8956 H   0  0  0  0  0  0  0  0  0 64
    2.9743    0.7035   -4.4016 H   0  0  0  0  0  0  0  0  0 65
    3.5560    2.1497   -5.2410 H   0  0  0  0  0  0  0  0  0 66
    4.3616    2.0885   -2.8742 H   0  0  0  0  0  0  0  0  0 67
    3.3163    3.4896   -3.1604 H   0  0  0  0  0  0  0  0  0 68
    2.7378    2.3725   -1.0086 H   0  0  0  0  0  0  0  0  0 69
    2.4111    0.8623   -1.8333 H   0  0  0  0  0  0  0  0  0 70
    0.8202    3.0370    0.9853 H   0  0  0  0  0  0  0  0  0 71
    1.8828    4.3525   -0.9389 H   0  0  0  0  0  0  0  0  0 72
    0.4465    5.3945   -0.9425 H   0  0  0  0  0  0  0  0  0 73
    2.2791    4.8580    1.4629 H   0  0  0  0  0  0  0  0  0 74
    2.3041    6.3323    0.4892 H   0  0  0  0  0  0  0  0  0 75
    0.9423    6.6610    2.5814 H   0  0  0  0  0  0  0  0  0 76
   -0.0542    6.8313    1.1289 H   0  0  0  0  0  0  0  0  0 77
    0.1188    4.3414    2.9190 H   0  0  0  0  0  0  0  0  0 78
   -1.2524    5.4604    2.7817 H   0  0  0  0  0  0  0  0  0 79
   -1.5894    4.8139    0.4222 H   0  0  0  0  0  0  0  0  0 80
   -1.6149    3.3674    1.4445 H   0  0  0  0  0  0  0  0  0 81
    2.9880   -1.9488    1.2435 H   0  0  0  0  0  0  0  0  0 82
    1.9197   -4.6361    2.3032 H   0  0  0  0  0  0  0  0  0 83
    2.9257   -4.4733    0.8544 H   0  0  0  0  0  0  0  0  0 84
    4.3423   -5.0360    2.8226 H   0  0  0  0  0  0  0  0  0 85
    4.7404   -3.4310    2.1960 H   0  0  0  0  0  0  0  0  0 86
    2.9534   -4.0282    4.6220 H   0  0  0  0  0  0  0  0  0 87
    4.5971   -3.3890    4.6855 H   0  0  0  0  0  0  0  0  0 88
    2.8635   -1.5546    4.9249 H   0  0  0  0  0  0  0  0  0 89
    3.8635   -1.3209    3.4824 H   0  0  0  0  0  0  0  0  0 90
    1.4706   -0.9666    2.9479 H   0  0  0  0  0  0  0  0  0 91
    1.0718   -2.5833    3.5446 H   0  0  0  0  0  0  0  0  0 92
   -1.3963   -2.8695    0.2105 H   0  0  0  0  0  0  0  0  0 93
   -0.3731   -4.8272   -1.0067 H   0  0  0  0  0  0  0  0  0 94
    0.0892   -5.5321    0.5526 H   0  0  0  0  0  0  0  0  0 95
   -2.7455   -4.7870   -0.3704 H   0  0  0  0  0  0  0  0  0 96
   -2.0964   -6.4309   -0.2534 H   0  0  0  0  0  0  0  0  0 97
   -3.5380   -5.8615    1.7253 H   0  0  0  0  0  0  0  0  0 98
   -1.8659   -6.1724    2.2167 H   0  0  0  0  0  0  0  0  0 99
   -3.0982   -3.3790    1.8105 H   0  0  0  0  0  0  0  0  0100
   -2.7019   -4.1183    3.3694 H   0  0  0  0  0  0  0  0  0101
   -0.2863   -4.1926    2.7116 H   0  0  0  0  0  0  0  0  0102
   -0.9353   -2.5402    2.6453 H   0  0  0  0  0  0  0  0  0103
    1.4807   -4.0515   -1.1536 H   0  0  0  0  0  0  0  0  0104
   -0.3889   -2.6392   -2.1718 H   0  0  0  0  0  0  0  0  0105
    0.7734   -1.3289   -2.3725 H   0  0  0  0  0  0  0  0  0106
    0.9758   -4.1039   -3.6670 H   0  0  0  0  0  0  0  0  0107
    0.5055   -2.6083   -4.4902 H   0  0  0  0  0  0  0  0  0108
    2.9406   -3.1996   -4.8741 H   0  0  0  0  0  0  0  0  0109
    2.7367   -1.6223   -4.0950 H   0  0  0  0  0  0  0  0  0110
    3.4503   -4.2747   -2.7172 H   0  0  0  0  0  0  0  0  0111
    4.5341   -2.8942   -2.9528 H   0  0  0  0  0  0  0  0  0112
    3.1294   -1.4872   -1.4423 H   0  0  0  0  0  0  0  0  0113
    3.6611   -2.9574   -0.6301 H   0  0  0  0  0  0  0  0  0114
    0.1204    0.7238    2.4556 H   0  0  0  0  0  0  0  0  0115
   -2.9400   -1.0341    0.9350 H   0  0  0  0  0  0  0  0  0116
   -5.1204   -1.0219    2.1059 H   0  0  0  0  0  0  0  0  0117
   -5.4086    0.2920    4.2207 H   0  0  0  0  0  0  0  0  0118
   -3.4798    1.5658    5.1438 H   0  0  0  0  0  0  0  0  0119
   -1.2921    1.5332    3.9807 H   0  0  0  0  0  0  0  0  0120
  2  1  1  0  0  0
  3  1  1  0  0  0
  4  1  1  0  0  0
  5  1  1  0  0  0
  6  4  1  0  0  0
  7  6  1  0  0  0
  8  7  1  0  0  0
  9  8  1  0  0  0
 10  9  1  0  0  0
 11  6  1  0  0  0
 11 10  1  0  0  0
 12  4  1  0  0  0
 13 12  1  0  0  0
 14 13  1  0  0  0
 15 14  1  0  0  0
 16 15  1  0  0  0
 17 12  1  0  0  0
 17 16  1  0  0  0
 18  4  1  0  0  0
 19 18  1  0  0  0
 20 19  1  0  0  0
 21 20  1  0  0  0
 22 21  1  0  0  0
 23 18  1  0  0  0
 23 22  1  0  0  0
 24  5  1  0  0  0
 25 24  1  0  0  0
 26 25  1  0  0  0
 27 26  1  0  0  0
 28 27  1  0  0  0
 29 24  1  0  0  0
 29 28  1  0  0  0
 30  5  1  0  0  0
 31 30  1  0  0  0
 32 31  1  0  0  0
 33 32  1  0  0  0
 34 33  1  0  0  0
 35 30  1  0  0  0
 35 34  1  0  0  0
 36  5  1  0  0  0
 37 36  1  0  0  0
 38 37  1  0  0  0
 39 38  1  0  0  0
 40 39  1  0  0  0
 41 40  1  0  0  0
 41 36  1  0  0  0
 42  1  2  0  0  0
 43 42  1  0  0  0
 44 43  1  0  0  0
 45 44  2  0  0  0
 46 45  1  0  0  0
 47 46  2  0  0  0
 48 43  2  0  0  0
 48 47  1  0  0  0
 49  6  1  0  0  0
 50  7  1  0  0  0
 51  7  1  0  0  0
 52  8  1  0  0  0
 53  8  1  0  0  0
 54  9  1  0  0  0
 55  9  1  0  0  0
 56 10  1  0  0  0
 57 10  1  0  0  0
 58 11  1  0  0  0
 59 11  1  0  0  0
 60 12  1  0  0  0
 61 13  1  0  0  0
 62 13  1  0  0  0
 63 14  1  0  0  0
 64 14  1  0  0  0
 65 15  1  0  0  0
 66 15  1  0  0  0
 67 16  1  0  0  0
 68 16  1  0  0  0
 69 17  1  0  0  0
 70 17  1  0  0  0
 71 18  1  0  0  0
 72 19  1  0  0  0
 73 19  1  0  0  0
 74 20  1  0  0  0
 75 20  1  0  0  0
 76 21  1  0  0  0
 77 21  1  0  0  0
 78 22  1  0  0  0
 79 22  1  0  0  0
 80 23  1  0  0  0
 81 23  1  0  0  0
 82 24  1  0  0  0
 83 25  1  0  0  0
 84 25  1  0  0  0
 85 26  1  0  0  0
 86 26  1  0  0  0
 87 27  1  0  0  0
 88 27  1  0  0  0
 89 28  1  0  0  0
 90 28  1  0  0  0
 91 29  1  0  0  0
 92 29  1  0  0  0
 93 30  1  0  0  0
 94 31  1  0  0  0
 95 31  1  0  0  0
 96 32  1  0  0  0
 97 32  1  0  0  0
 98 33  1  0  0  0
 99 33  1  0  0  0
100 34  1  0  0  0
101 34  1  0  0  0
102 35  1  0  0  0
103 35  1  0  0  0
104 36  1  0  0  0
105 37  1  0  0  0
106 37  1  0  0  0
107 38  1  0  0  0
108 38  1  0  0  0
109 39  1  0  0  0
110 39  1  0  0  0
111 40  1  0  0  0
112 40  1  0  0  0
113 41  1  0  0  0
114 41  1  0  0  0
115 42  1  0  0  0
116 44  1  0  0  0
117 45  1  0  0  0
118 46  1  0  0  0
119 47  1  0  0  0
120 48  1  0  0  0
M  END
M <Torsions> P4-Ru1; P5-Ru1; C6-P4; C12-P4; C18-P4; C24-P5; C30-P5; C36-P5; C42-C43; 

$$$$
C_HUZREB_INITIAL
  VND_DOW_1QBIT     3D                             0

106110  0  0  0  0  0  0  0  0999 V2000
    0.6542   15.2527    3.2580 Fe  0  0  0  0  0  0  0  0  0  1
    2.5579   14.7784    2.2185 Cl  0  0  0  0  0  0  0  0  0  2
    0.6013   17.1544    4.3163 Cl  0  0  0  0  0  0  0  0  0  3
   -0.0968   13.5716    2.6032 N   0  0  0  0  0  0  0  0  0  4
    0.9334   13.9293    4.8901 N   0  0  0  0  0  0  0  0  0  5
    1.3600   14.2959    6.1979 C   0  0  0  0  0  0  0  0  0  6
    0.3636   14.7100    7.1083 C   0  0  0  0  0  0  0  0  0  7
   -0.5925   15.8579    1.6347 N   0  0  0  0  0  0  0  0  0  8
   -2.3955   17.4877    1.4838 C   0  0  0  0  0  0  0  0  0  9
   -1.0240   17.1794    1.3331 C   0  0  0  0  0  0  0  0  0 10
    0.7388   14.9280    8.4340 C   0  0  0  0  0  0  0  0  0 11
   -0.0212   15.2226    9.1646 H   0  0  0  0  0  0  0  0  0 12
   -0.6414   13.5457    1.3714 C   0  0  0  0  0  0  0  0  0 13
   -0.8854   12.3352    0.7285 C   0  0  0  0  0  0  0  0  0 14
   -1.3381   12.3171   -0.2657 H   0  0  0  0  0  0  0  0  0 15
   -0.0982   18.1510    0.9147 C   0  0  0  0  0  0  0  0  0 16
   -1.8678   15.9179    7.4005 C   0  0  0  0  0  0  0  0  0 17
   -2.8800   15.9512    6.9537 H   0  0  0  0  0  0  0  0  0 18
   -2.0313   15.5630    8.4375 H   0  0  0  0  0  0  0  0  0 19
    0.2596   12.4366    3.2358 C   0  0  0  0  0  0  0  0  0 20
    0.8278   12.6752    4.5604 C   0  0  0  0  0  0  0  0  0 21
   -2.8388   18.7359    1.0443 C   0  0  0  0  0  0  0  0  0 22
   -3.8961   18.9981    1.1441 H   0  0  0  0  0  0  0  0  0 23
    2.7154   14.2358    6.5644 C   0  0  0  0  0  0  0  0  0 24
   -0.5367   11.1455    1.3721 C   0  0  0  0  0  0  0  0  0 25
   -0.7134   10.1839    0.8854 H   0  0  0  0  0  0  0  0  0 26
   -1.6945   15.0131   -0.4293 C   0  0  0  0  0  0  0  0  0 27
   -1.7163   16.0526   -0.7820 H   0  0  0  0  0  0  0  0  0 28
   -2.7393   14.6716   -0.3178 H   0  0  0  0  0  0  0  0  0 29
   -1.2267   14.3883   -1.2067 H   0  0  0  0  0  0  0  0  0 30
   -1.0573   14.8835    6.6209 C   0  0  0  0  0  0  0  0  0 31
   -0.9643   15.2696    5.5879 H   0  0  0  0  0  0  0  0  0 32
    3.0429   14.4732    7.9035 C   0  0  0  0  0  0  0  0  0 33
    4.0935   14.4188    8.2098 H   0  0  0  0  0  0  0  0  0 34
    1.3914   17.9155    0.9797 C   0  0  0  0  0  0  0  0  0 35
    1.5524   16.9888    1.5510 H   0  0  0  0  0  0  0  0  0 36
    3.9894   16.5177    5.1717 C   0  0  0  0  0  0  0  0  0 37
    3.3056   16.7930    5.9924 H   0  0  0  0  0  0  0  0  0 38
    3.3690   16.4135    4.2678 H   0  0  0  0  0  0  0  0  0 39
    4.6821   17.3597    5.0151 H   0  0  0  0  0  0  0  0  0 40
   -0.9568   14.8777    0.8601 C   0  0  0  0  0  0  0  0  0 41
   -3.3072   16.5670    2.2675 C   0  0  0  0  0  0  0  0  0 42
   -3.0387   15.5159    2.0464 H   0  0  0  0  0  0  0  0  0 43
    1.1973   11.5168    5.4232 C   0  0  0  0  0  0  0  0  0 44
    1.3535   11.8179    6.4681 H   0  0  0  0  0  0  0  0  0 45
    2.1364   11.0609    5.0611 H   0  0  0  0  0  0  0  0  0 46
    0.4213   10.7364    5.3912 H   0  0  0  0  0  0  0  0  0 47
   -3.0181   16.7592    3.7700 C   0  0  0  0  0  0  0  0  0 48
   -3.7007   16.1094    4.3466 H   0  0  0  0  0  0  0  0  0 49
   -1.9995   16.3784    3.9696 H   0  0  0  0  0  0  0  0  0 50
    2.0653   14.7902    8.8381 C   0  0  0  0  0  0  0  0  0 51
    2.3391   14.9603    9.8834 H   0  0  0  0  0  0  0  0  0 52
   -1.9529   19.6688    0.5115 C   0  0  0  0  0  0  0  0  0 53
   -2.3222   20.6361    0.1590 H   0  0  0  0  0  0  0  0  0 54
    4.7269   15.2250    5.4531 C   0  0  0  0  0  0  0  0  0 55
    5.3178   15.3057    6.3874 H   0  0  0  0  0  0  0  0  0 56
    5.4634   15.0383    4.6497 H   0  0  0  0  0  0  0  0  0 57
    3.8031   14.0032    5.5437 C   0  0  0  0  0  0  0  0  0 58
    3.3210   13.9161    4.5548 H   0  0  0  0  0  0  0  0  0 59
   -0.5944   19.3848    0.4792 C   0  0  0  0  0  0  0  0  0 60
    0.1103   20.1417    0.1194 H   0  0  0  0  0  0  0  0  0 61
   -4.7886   16.7003    1.9167 C   0  0  0  0  0  0  0  0  0 62
   -4.8883   16.7497    0.8158 H   0  0  0  0  0  0  0  0  0 63
   -5.1913   17.6590    2.2929 H   0  0  0  0  0  0  0  0  0 64
   -1.8032   13.5426    6.5255 C   0  0  0  0  0  0  0  0  0 65
   -1.0821   12.7231    6.3623 H   0  0  0  0  0  0  0  0  0 66
   -2.2699   13.3180    7.5043 H   0  0  0  0  0  0  0  0  0 67
    2.0787   19.0291    1.7771 C   0  0  0  0  0  0  0  0  0 68
    2.0651   19.9761    1.2030 H   0  0  0  0  0  0  0  0  0 69
    1.4803   19.2096    2.6872 H   0  0  0  0  0  0  0  0  0 70
    0.0449   11.1962    2.6404 C   0  0  0  0  0  0  0  0  0 71
    0.3339   10.2771    3.1558 H   0  0  0  0  0  0  0  0  0 72
   -3.1091   18.1892    4.2685 C   0  0  0  0  0  0  0  0  0 73
   -4.0657   18.6708    3.9998 H   0  0  0  0  0  0  0  0  0 74
   -2.2950   18.8105    3.8592 H   0  0  0  0  0  0  0  0  0 75
   -3.0248   18.2281    5.3658 H   0  0  0  0  0  0  0  0  0 76
   -2.8355   13.5163    5.4136 C   0  0  0  0  0  0  0  0  0 77
   -2.3583   13.7629    4.4458 H   0  0  0  0  0  0  0  0  0 78
   -3.6358   14.2570    5.5794 H   0  0  0  0  0  0  0  0  0 79
   -3.3179   12.5307    5.3179 H   0  0  0  0  0  0  0  0  0 80
    4.5977   12.7138    5.7784 C   0  0  0  0  0  0  0  0  0 81
    5.3539   12.8805    6.5703 H   0  0  0  0  0  0  0  0  0 82
    3.9266   11.9325    6.1811 H   0  0  0  0  0  0  0  0  0 83
    2.0414   17.6974   -0.3858 C   0  0  0  0  0  0  0  0  0 84
    1.9571   18.6264   -0.9856 H   0  0  0  0  0  0  0  0  0 85
    3.1226   17.5362   -0.2242 H   0  0  0  0  0  0  0  0  0 86
    1.4736   16.5187   -1.1511 C   0  0  0  0  0  0  0  0  0 87
    0.4138   16.6837   -1.4115 H   0  0  0  0  0  0  0  0  0 88
    1.5410   15.5967   -0.5457 H   0  0  0  0  0  0  0  0  0 89
    2.0163   16.3425   -2.0931 H   0  0  0  0  0  0  0  0  0 90
   -1.2803   17.3174    7.3973 C   0  0  0  0  0  0  0  0  0 91
   -1.0744   17.6532    6.3681 H   0  0  0  0  0  0  0  0  0 92
   -0.3210   17.3684    7.9369 H   0  0  0  0  0  0  0  0  0 93
   -1.9647   18.0419    7.8679 H   0  0  0  0  0  0  0  0  0 94
    5.2631   12.2087    4.5105 C   0  0  0  0  0  0  0  0  0 95
    5.9829   12.9397    4.1075 H   0  0  0  0  0  0  0  0  0 96
    4.5128   12.0386    3.7173 H   0  0  0  0  0  0  0  0  0 97
    5.8102   11.2668    4.6735 H   0  0  0  0  0  0  0  0  0 98
    3.5002   18.6780    2.1766 C   0  0  0  0  0  0  0  0  0 99
    4.2047   18.7324    1.3302 H   0  0  0  0  0  0  0  0  0100
    3.5413   17.6501    2.5748 H   0  0  0  0  0  0  0  0  0101
    3.8802   19.3574    2.9561 H   0  0  0  0  0  0  0  0  0102
   -5.6328   15.5572    2.4500 C   0  0  0  0  0  0  0  0  0103
   -5.6310   15.5168    3.5517 H   0  0  0  0  0  0  0  0  0104
   -5.2582   14.5829    2.0897 H   0  0  0  0  0  0  0  0  0105
   -6.6834   15.6455    2.1327 H   0  0  0  0  0  0  0  0  0106
  2  1  1  0  0  0
  3  1  1  0  0  0
  4  1  1  0  0  0
  5  1  1  0  0  0
  6  5  1  0  0  0
  7  6  2  0  0  0
  8  1  1  0  0  0
 10  8  1  0  0  0
 10  9  2  0  0  0
 11  7  1  0  0  0
 12 11  1  0  0  0
 13  4  1  0  0  0
 14 13  2  0  0  0
 15 14  1  0  0  0
 16 10  1  0  0  0
 18 17  1  0  0  0
 19 17  1  0  0  0
 20  4  2  0  0  0
 21  5  2  0  0  0
 21 20  1  0  0  0
 22  9  1  0  0  0
 23 22  1  0  0  0
 24  6  1  0  0  0
 25 14  1  0  0  0
 26 25  1  0  0  0
 28 27  1  0  0  0
 29 27  1  0  0  0
 30 27  1  0  0  0
 31 17  1  0  0  0
 31  7  1  0  0  0
 32 31  1  0  0  0
 33 24  2  0  0  0
 34 33  1  0  0  0
 35 16  1  0  0  0
 36 35  1  0  0  0
 38 37  1  0  0  0
 39 37  1  0  0  0
 40 37  1  0  0  0
 41  8  2  0  0  0
 41 13  1  0  0  0
 41 27  1  0  0  0
 42  9  1  0  0  0
 43 42  1  0  0  0
 44 21  1  0  0  0
 45 44  1  0  0  0
 46 44  1  0  0  0
 47 44  1  0  0  0
 48 42  1  0  0  0
 49 48  1  0  0  0
 50 48  1  0  0  0
 51 11  2  0  0  0
 51 33  1  0  0  0
 52 51  1  0  0  0
 53 22  2  0  0  0
 54 53  1  0  0  0
 55 37  1  0  0  0
 56 55  1  0  0  0
 57 55  1  0  0  0
 58 55  1  0  0  0
 58 24  1  0  0  0
 59 58  1  0  0  0
 60 16  2  0  0  0
 60 53  1  0  0  0
 61 60  1  0  0  0
 62 42  1  0  0  0
 63 62  1  0  0  0
 64 62  1  0  0  0
 65 31  1  0  0  0
 66 65  1  0  0  0
 67 65  1  0  0  0
 68 35  1  0  0  0
 69 68  1  0  0  0
 70 68  1  0  0  0
 71 25  2  0  0  0
 71 20  1  0  0  0
 72 71  1  0  0  0
 73 48  1  0  0  0
 74 73  1  0  0  0
 75 73  1  0  0  0
 76 73  1  0  0  0
 77 65  1  0  0  0
 78 77  1  0  0  0
 79 77  1  0  0  0
 80 77  1  0  0  0
 81 58  1  0  0  0
 82 81  1  0  0  0
 83 81  1  0  0  0
 84 35  1  0  0  0
 85 84  1  0  0  0
 86 84  1  0  0  0
 87 84  1  0  0  0
 88 87  1  0  0  0
 89 87  1  0  0  0
 90 87  1  0  0  0
 91 17  1  0  0  0
 92 91  1  0  0  0
 93 91  1  0  0  0
 94 91  1  0  0  0
 95 81  1  0  0  0
 96 95  1  0  0  0
 97 95  1  0  0  0
 98 95  1  0  0  0
 99 68  1  0  0  0
100 99  1  0  0  0
101 99  1  0  0  0
102 99  1  0  0  0
103 62  1  0  0  0
104103  1  0  0  0
105103  1  0  0  0
106103  1  0  0  0
M  END
M <Torsions> C6-N5; C10-N8; C31-C17; C31-C7; C35-C16; C42-C9; C48-C42; C58-C55; C58-C24; C62-C42; C65-C31; C68-C35; C81-C58; C84-C35; 

$$$$
C_HUZREB_REFERENCE_PTMC
  VND_DOW_1QBIT     3D                             0

106110  0  0  0  0  0  0  0  0999 V2000
    0.6542   15.2527    3.2580 Fe  0  0  0  0  0  0  0  0  0  1
    2.5579   14.7784    2.2185 Cl  0  0  0  0  0  0  0  0  0  2
    0.6013   17.1544    4.3163 Cl  0  0  0  0  0  0  0  0  0  3
   -0.0968   13.5716    2.6032 N   0  0  0  0  0  0  0  0  0  4
    0.9334   13.9293    4.8901 N   0  0  0  0  0  0  0  0  0  5
    1.3600   14.2959    6.1979 C   0  0  0  0  0  0  0  0  0  6
    0.3612   14.6892    7.1149 C   0  0  0  0  0  0  0  0  0  7
   -0.5925   15.8579    1.6347 N   0  0  0  0  0  0  0  0  0  8
   -2.3732   17.5182    1.5856 C   0  0  0  0  0  0  0  0  0  9
   -1.0240   17.1794    1.3331 C   0  0  0  0  0  0  0  0  0 10
    0.7389   14.9063    8.4400 C   0  0  0  0  0  0  0  0  0 11
   -0.0224   15.1849    9.1756 H   0  0  0  0  0  0  0  0  0 12
   -0.6414   13.5457    1.3714 C   0  0  0  0  0  0  0  0  0 13
   -0.8854   12.3352    0.7285 C   0  0  0  0  0  0  0  0  0 14
   -1.3381   12.3171   -0.2657 H   0  0  0  0  0  0  0  0  0 15
   -0.1185   18.1216    0.8151 C   0  0  0  0  0  0  0  0  0 16
   -1.8737   15.8941    7.3922 C   0  0  0  0  0  0  0  0  0 17
   -2.8783   15.9361    6.9294 H   0  0  0  0  0  0  0  0  0 18
   -2.0578   15.5509    8.4297 H   0  0  0  0  0  0  0  0  0 19
    0.2596   12.4366    3.2358 C   0  0  0  0  0  0  0  0  0 20
    0.8278   12.6752    4.5604 C   0  0  0  0  0  0  0  0  0 21
   -2.8289   18.7632    1.1495 C   0  0  0  0  0  0  0  0  0 22
   -3.8699   19.0484    1.3272 H   0  0  0  0  0  0  0  0  0 23
    2.7178   14.2557    6.5580 C   0  0  0  0  0  0  0  0  0 24
   -0.5367   11.1455    1.3721 C   0  0  0  0  0  0  0  0  0 25
   -0.7134   10.1839    0.8854 H   0  0  0  0  0  0  0  0  0 26
   -1.6945   15.0131   -0.4293 C   0  0  0  0  0  0  0  0  0 27
   -1.7163   16.0526   -0.7820 H   0  0  0  0  0  0  0  0  0 28
   -2.7393   14.6716   -0.3178 H   0  0  0  0  0  0  0  0  0 29
   -1.2267   14.3883   -1.2067 H   0  0  0  0  0  0  0  0  0 30
   -1.0645   14.8424    6.6347 C   0  0  0  0  0  0  0  0  0 31
   -0.9819   15.2003    5.5907 H   0  0  0  0  0  0  0  0  0 32
    3.0476   14.4913    7.8969 C   0  0  0  0  0  0  0  0  0 33
    4.1003   14.4522    8.1982 H   0  0  0  0  0  0  0  0  0 34
    1.3672   17.8588    0.7660 C   0  0  0  0  0  0  0  0  0 35
    1.5449   16.8884    1.2535 H   0  0  0  0  0  0  0  0  0 36
    3.9772   16.5705    5.2277 C   0  0  0  0  0  0  0  0  0 37
    3.3057   16.8201    6.0666 H   0  0  0  0  0  0  0  0  0 38
    3.3428   16.4897    4.3311 H   0  0  0  0  0  0  0  0  0 39
    4.6647   17.4190    5.0841 H   0  0  0  0  0  0  0  0  0 40
   -0.9568   14.8777    0.8601 C   0  0  0  0  0  0  0  0  0 41
   -3.2341   16.6360    2.4651 C   0  0  0  0  0  0  0  0  0 42
   -2.8583   15.5958    2.4144 H   0  0  0  0  0  0  0  0  0 43
    1.1973   11.5168    5.4232 C   0  0  0  0  0  0  0  0  0 44
    1.3535   11.8179    6.4681 H   0  0  0  0  0  0  0  0  0 45
    2.1364   11.0609    5.0611 H   0  0  0  0  0  0  0  0  0 46
    0.4213   10.7364    5.3912 H   0  0  0  0  0  0  0  0  0 47
   -3.0408   17.0734    3.9311 C   0  0  0  0  0  0  0  0  0 48
   -3.7019   16.4625    4.5717 H   0  0  0  0  0  0  0  0  0 49
   -2.0083   16.8124    4.2283 H   0  0  0  0  0  0  0  0  0 50
    2.0693   14.7877    8.8375 C   0  0  0  0  0  0  0  0  0 51
    2.3450   14.9568    9.8825 H   0  0  0  0  0  0  0  0  0 52
   -1.9731   19.6646    0.5218 C   0  0  0  0  0  0  0  0  0 53
   -2.3529   20.6295    0.1741 H   0  0  0  0  0  0  0  0  0 54
    4.7230   15.2729    5.4607 C   0  0  0  0  0  0  0  0  0 55
    5.3284   15.3293    6.3875 H   0  0  0  0  0  0  0  0  0 56
    5.4472   15.1116    4.6408 H   0  0  0  0  0  0  0  0  0 57
    3.8045   14.0458    5.5313 C   0  0  0  0  0  0  0  0  0 58
    3.3208   13.9743    4.5419 H   0  0  0  0  0  0  0  0  0 59
   -0.6268   19.3533    0.3877 C   0  0  0  0  0  0  0  0  0 60
    0.0594   20.0868   -0.0483 H   0  0  0  0  0  0  0  0  0 61
   -4.7017   16.5688    2.0445 C   0  0  0  0  0  0  0  0  0 62
   -4.7565   16.6292    0.9410 H   0  0  0  0  0  0  0  0  0 63
   -5.2524   17.4527    2.4162 H   0  0  0  0  0  0  0  0  0 64
   -1.8044   13.4959    6.5826 C   0  0  0  0  0  0  0  0  0 65
   -1.0758   12.6702    6.5082 H   0  0  0  0  0  0  0  0  0 66
   -2.3221   13.3302    7.5474 H   0  0  0  0  0  0  0  0  0 67
    2.1258   18.8967    1.6000 C   0  0  0  0  0  0  0  0  0 68
    2.0954   19.8853    1.1017 H   0  0  0  0  0  0  0  0  0 69
    1.5897   19.0156    2.5578 H   0  0  0  0  0  0  0  0  0 70
    0.0449   11.1962    2.6404 C   0  0  0  0  0  0  0  0  0 71
    0.3339   10.2771    3.1558 H   0  0  0  0  0  0  0  0  0 72
   -3.2662   18.5492    4.2009 C   0  0  0  0  0  0  0  0  0 73
   -4.2408   18.9044    3.8226 H   0  0  0  0  0  0  0  0  0 74
   -2.4808   19.1679    3.7353 H   0  0  0  0  0  0  0  0  0 75
   -3.2436   18.7582    5.2819 H   0  0  0  0  0  0  0  0  0 76
   -2.7766   13.3983    5.4216 C   0  0  0  0  0  0  0  0  0 77
   -2.2490   13.5867    4.4670 H   0  0  0  0  0  0  0  0  0 78
   -3.5845   14.1453    5.4993 H   0  0  0  0  0  0  0  0  0 79
   -3.2534   12.4072    5.3613 H   0  0  0  0  0  0  0  0  0 80
    4.6049   12.7558    5.7415 C   0  0  0  0  0  0  0  0  0 81
    5.4524   12.9502    6.4276 H   0  0  0  0  0  0  0  0  0 82
    3.9769   12.0104    6.2638 H   0  0  0  0  0  0  0  0  0 83
    1.9253   17.7369   -0.6511 C   0  0  0  0  0  0  0  0  0 84
    1.9224   18.7350   -1.1345 H   0  0  0  0  0  0  0  0  0 85
    2.9867   17.4396   -0.5725 H   0  0  0  0  0  0  0  0  0 86
    1.1908   16.7286   -1.5121 C   0  0  0  0  0  0  0  0  0 87
    0.1466   17.0392   -1.6895 H   0  0  0  0  0  0  0  0  0 88
    1.1780   15.7385   -1.0214 H   0  0  0  0  0  0  0  0  0 89
    1.6664   16.6087   -2.4981 H   0  0  0  0  0  0  0  0  0 90
   -1.2684   17.2860    7.3856 C   0  0  0  0  0  0  0  0  0 91
   -1.0423   17.6097    6.3567 H   0  0  0  0  0  0  0  0  0 92
   -0.3170   17.3299    7.9396 H   0  0  0  0  0  0  0  0  0 93
   -1.9507   18.0234    7.8389 H   0  0  0  0  0  0  0  0  0 94
    5.1075   12.1705    4.4337 C   0  0  0  0  0  0  0  0  0 95
    5.7833   12.8648    3.9081 H   0  0  0  0  0  0  0  0  0 96
    4.2657   11.9726    3.7458 H   0  0  0  0  0  0  0  0  0 97
    5.6581   11.2284    4.5828 H   0  0  0  0  0  0  0  0  0 98
    3.5622   18.4938    1.8793 C   0  0  0  0  0  0  0  0  0 99
    4.2130   18.6026    0.9960 H   0  0  0  0  0  0  0  0  0100
    3.6074   17.4377    2.1946 H   0  0  0  0  0  0  0  0  0101
    4.0043   19.1050    2.6822 H   0  0  0  0  0  0  0  0  0102
   -5.4002   15.3067    2.5170 C   0  0  0  0  0  0  0  0  0103
   -5.4435   15.2415    3.6167 H   0  0  0  0  0  0  0  0  0104
   -4.8758   14.4030    2.1595 H   0  0  0  0  0  0  0  0  0105
   -6.4370   15.2545    2.1502 H   0  0  0  0  0  0  0  0  0106
  2  1  1  0  0  0
  3  1  1  0  0  0
  4  1  1  0  0  0
  5  1  1  0  0  0
  6  5  1  0  0  0
  7  6  2  0  0  0
  8  1  1  0  0  0
 10  8  1  0  0  0
 10  9  2  0  0  0
 11  7  1  0  0  0
 12 11  1  0  0  0
 13  4  1  0  0  0
 14 13  2  0  0  0
 15 14  1  0  0  0
 16 10  1  0  0  0
 18 17  1  0  0  0
 19 17  1  0  0  0
 20  4  2  0  0  0
 21  5  2  0  0  0
 21 20  1  0  0  0
 22  9  1  0  0  0
 23 22  1  0  0  0
 24  6  1  0  0  0
 25 14  1  0  0  0
 26 25  1  0  0  0
 28 27  1  0  0  0
 29 27  1  0  0  0
 30 27  1  0  0  0
 31 17  1  0  0  0
 31  7  1  0  0  0
 32 31  1  0  0  0
 33 24  2  0  0  0
 34 33  1  0  0  0
 35 16  1  0  0  0
 36 35  1  0  0  0
 38 37  1  0  0  0
 39 37  1  0  0  0
 40 37  1  0  0  0
 41  8  2  0  0  0
 41 13  1  0  0  0
 41 27  1  0  0  0
 42  9  1  0  0  0
 43 42  1  0  0  0
 44 21  1  0  0  0
 45 44  1  0  0  0
 46 44  1  0  0  0
 47 44  1  0  0  0
 48 42  1  0  0  0
 49 48  1  0  0  0
 50 48  1  0  0  0
 51 11  2  0  0  0
 51 33  1  0  0  0
 52 51  1  0  0  0
 53 22  2  0  0  0
 54 53  1  0  0  0
 55 37  1  0  0  0
 56 55  1  0  0  0
 57 55  1  0  0  0
 58 55  1  0  0  0
 58 24  1  0  0  0
 59 58  1  0  0  0
 60 16  2  0  0  0
 60 53  1  0  0  0
 61 60  1  0  0  0
 62 42  1  0  0  0
 63 62  1  0  0  0
 64 62  1  0  0  0
 65 31  1  0  0  0
 66 65  1  0  0  0
 67 65  1  0  0  0
 68 35  1  0  0  0
 69 68  1  0  0  0
 70 68  1  0  0  0
 71 25  2  0  0  0
 71 20  1  0  0  0
 72 71  1  0  0  0
 73 48  1  0  0  0
 74 73  1  0  0  0
 75 73  1  0  0  0
 76 73  1  0  0  0
 77 65  1  0  0  0
 78 77  1  0  0  0
 79 77  1  0  0  0
 80 77  1  0  0  0
 81 58  1  0  0  0
 82 81  1  0  0  0
 83 81  1  0  0  0
 84 35  1  0  0  0
 85 84  1  0  0  0
 86 84  1  0  0  0
 87 84  1  0  0  0
 88 87  1  0  0  0
 89 87  1  0  0  0
 90 87  1  0  0  0
 91 17  1  0  0  0
 92 91  1  0  0  0
 93 91  1  0  0  0
 94 91  1  0  0  0
 95 81  1  0  0  0
 96 95  1  0  0  0
 97 95  1  0  0  0
 98 95  1  0  0  0
 99 68  1  0  0  0
100 99  1  0  0  0
101 99  1  0  0  0
102 99  1  0  0  0
103 62  1  0  0  0
104103  1  0  0  0
105103  1  0  0  0
106103  1  0  0  0
M  END
M <Torsions> C6-N5; C10-N8; C31-C17; C31-C7; C35-C16; C42-C9; C48-C42; C58-C55; C58-C24; C62-C42; C65-C31; C68-C35; C81-C58; C84-C35; 

$$$$
C_HUZREB_VNDQA
  VND_DOW_1QBIT     3D                             0

106110  0  0  0  0  0  0  0  0999 V2000
    0.6542   15.2527    3.2580 Fe  0  0  0  0  0  0  0  0  0  1
    2.5579   14.7784    2.2185 Cl  0  0  0  0  0  0  0  0  0  2
    0.6013   17.1544    4.3163 Cl  0  0  0  0  0  0  0  0  0  3
   -0.0968   13.5716    2.6032 N   0  0  0  0  0  0  0  0  0  4
    0.9334   13.9293    4.8901 N   0  0  0  0  0  0  0  0  0  5
    1.3600   14.2959    6.1979 C   0  0  0  0  0  0  0  0  0  6
    0.3636   14.7100    7.1083 C   0  0  0  0  0  0  0  0  0  7
   -0.5925   15.8579    1.6347 N   0  0  0  0  0  0  0  0  0  8
   -0.1127   18.0536    0.6975 C   0  0  0  0  0  0  0  0  0  9
   -1.0240   17.1794    1.3331 C   0  0  0  0  0  0  0  0  0 10
    0.7388   14.9280    8.4340 C   0  0  0  0  0  0  0  0  0 11
   -0.0212   15.2226    9.1646 H   0  0  0  0  0  0  0  0  0 12
   -0.6414   13.5457    1.3714 C   0  0  0  0  0  0  0  0  0 13
   -0.8854   12.3352    0.7285 C   0  0  0  0  0  0  0  0  0 14
   -1.3381   12.3171   -0.2657 H   0  0  0  0  0  0  0  0  0 15
   -2.3318   17.5887    1.6467 C   0  0  0  0  0  0  0  0  0 16
   -1.8301   16.0009    7.3202 C   0  0  0  0  0  0  0  0  0 17
   -2.7668   16.1614    6.7527 H   0  0  0  0  0  0  0  0  0 18
   -2.1638   15.6581    8.3197 H   0  0  0  0  0  0  0  0  0 19
    0.2596   12.4366    3.2358 C   0  0  0  0  0  0  0  0  0 20
    0.8278   12.6752    4.5604 C   0  0  0  0  0  0  0  0  0 21
   -0.4864   19.3891    0.5408 C   0  0  0  0  0  0  0  0  0 22
    0.2021   20.0882    0.0572 H   0  0  0  0  0  0  0  0  0 23
    2.7154   14.2358    6.5644 C   0  0  0  0  0  0  0  0  0 24
   -0.5367   11.1455    1.3721 C   0  0  0  0  0  0  0  0  0 25
   -0.7134   10.1839    0.8854 H   0  0  0  0  0  0  0  0  0 26
   -1.6945   15.0131   -0.4293 C   0  0  0  0  0  0  0  0  0 27
   -1.7163   16.0526   -0.7820 H   0  0  0  0  0  0  0  0  0 28
   -2.7393   14.6716   -0.3178 H   0  0  0  0  0  0  0  0  0 29
   -1.2267   14.3883   -1.2067 H   0  0  0  0  0  0  0  0  0 30
   -1.0573   14.8835    6.6209 C   0  0  0  0  0  0  0  0  0 31
   -0.9652   15.1810    5.5589 H   0  0  0  0  0  0  0  0  0 32
    3.0429   14.4732    7.9035 C   0  0  0  0  0  0  0  0  0 33
    4.0935   14.4188    8.2098 H   0  0  0  0  0  0  0  0  0 34
   -3.3885   16.6101    2.0986 C   0  0  0  0  0  0  0  0  0 35
   -3.0465   15.6035    1.8143 H   0  0  0  0  0  0  0  0  0 36
    4.0112   16.5339    5.3240 C   0  0  0  0  0  0  0  0  0 37
    3.3882   16.7641    6.2048 H   0  0  0  0  0  0  0  0  0 38
    3.3308   16.4984    4.4588 H   0  0  0  0  0  0  0  0  0 39
    4.7076   17.3744    5.1763 H   0  0  0  0  0  0  0  0  0 40
   -0.9568   14.8777    0.8601 C   0  0  0  0  0  0  0  0  0 41
    1.1411   17.5119    0.0436 C   0  0  0  0  0  0  0  0  0 42
    1.1021   16.4055    0.0448 H   0  0  0  0  0  0  0  0  0 43
    1.1973   11.5168    5.4232 C   0  0  0  0  0  0  0  0  0 44
    1.3535   11.8179    6.4681 H   0  0  0  0  0  0  0  0  0 45
    2.1364   11.0609    5.0611 H   0  0  0  0  0  0  0  0  0 46
    0.4213   10.7364    5.3912 H   0  0  0  0  0  0  0  0  0 47
    1.1317   17.9235   -1.4425 C   0  0  0  0  0  0  0  0  0 48
    0.1929   17.5652   -1.9018 H   0  0  0  0  0  0  0  0  0 49
    1.0869   19.0273   -1.4873 H   0  0  0  0  0  0  0  0  0 50
    2.0653   14.7902    8.8381 C   0  0  0  0  0  0  0  0  0 51
    2.3391   14.9603    9.8834 H   0  0  0  0  0  0  0  0  0 52
   -1.7352   19.8419    0.9584 C   0  0  0  0  0  0  0  0  0 53
   -2.0037   20.8955    0.8402 H   0  0  0  0  0  0  0  0  0 54
    4.7415   15.2150    5.4709 C   0  0  0  0  0  0  0  0  0 55
    5.3941   15.2255    6.3668 H   0  0  0  0  0  0  0  0  0 56
    5.4198   15.0713    4.6096 H   0  0  0  0  0  0  0  0  0 57
    3.8031   14.0032    5.5437 C   0  0  0  0  0  0  0  0  0 58
    3.3227   13.9342    4.5525 H   0  0  0  0  0  0  0  0  0 59
   -2.6546   18.9396    1.4760 C   0  0  0  0  0  0  0  0  0 60
   -3.6590   19.2821    1.7458 H   0  0  0  0  0  0  0  0  0 61
    2.4370   17.8829    0.7637 C   0  0  0  0  0  0  0  0  0 62
    3.2726   17.3285    0.2962 H   0  0  0  0  0  0  0  0  0 63
    2.4077   17.5414    1.8151 H   0  0  0  0  0  0  0  0  0 64
   -1.8411   13.5611    6.6424 C   0  0  0  0  0  0  0  0  0 65
   -2.9243   13.7663    6.5919 H   0  0  0  0  0  0  0  0  0 66
   -1.6173   12.9931    5.7185 H   0  0  0  0  0  0  0  0  0 67
   -4.6985   16.8424    1.3382 C   0  0  0  0  0  0  0  0  0 68
   -5.2231   17.7308    1.7409 H   0  0  0  0  0  0  0  0  0 69
   -4.4420   17.0819    0.2914 H   0  0  0  0  0  0  0  0  0 70
    0.0449   11.1962    2.6404 C   0  0  0  0  0  0  0  0  0 71
    0.3339   10.2771    3.1558 H   0  0  0  0  0  0  0  0  0 72
    2.3251   17.4519   -2.2519 C   0  0  0  0  0  0  0  0  0 73
    2.4969   16.3652   -2.1584 H   0  0  0  0  0  0  0  0  0 74
    3.2504   17.9650   -1.9406 H   0  0  0  0  0  0  0  0  0 75
    2.1818   17.6655   -3.3227 H   0  0  0  0  0  0  0  0  0 76
   -1.5574   12.7239    7.8759 C   0  0  0  0  0  0  0  0  0 77
   -1.7656   13.3116    8.7904 H   0  0  0  0  0  0  0  0  0 78
   -0.5011   12.4103    7.9246 H   0  0  0  0  0  0  0  0  0 79
   -2.1710   11.8097    7.9075 H   0  0  0  0  0  0  0  0  0 80
    4.5818   12.7017    5.7642 C   0  0  0  0  0  0  0  0  0 81
    5.3498   12.8545    6.5475 H   0  0  0  0  0  0  0  0  0 82
    3.9044   11.9286    6.1722 H   0  0  0  0  0  0  0  0  0 83
   -3.5963   16.5823    3.6121 C   0  0  0  0  0  0  0  0  0 84
   -4.2877   15.7553    3.8730 H   0  0  0  0  0  0  0  0  0 85
   -2.6286   16.3299    4.0821 H   0  0  0  0  0  0  0  0  0 86
   -4.0980   17.8933    4.1838 C   0  0  0  0  0  0  0  0  0 87
   -5.1065   18.1349    3.8057 H   0  0  0  0  0  0  0  0  0 88
   -3.4185   18.7200    3.9079 H   0  0  0  0  0  0  0  0  0 89
   -4.1614   17.8631    5.2829 H   0  0  0  0  0  0  0  0  0 90
   -1.0841   17.3185    7.4248 C   0  0  0  0  0  0  0  0  0 91
   -0.7119   17.6371    6.4377 H   0  0  0  0  0  0  0  0  0 92
   -0.2011   17.2472    8.0799 H   0  0  0  0  0  0  0  0  0 93
   -1.7309   18.1161    7.8253 H   0  0  0  0  0  0  0  0  0 94
    5.2245   12.1917    4.4866 C   0  0  0  0  0  0  0  0  0 95
    5.9499   12.9138    4.0775 H   0  0  0  0  0  0  0  0  0 96
    4.4624   12.0354    3.7019 H   0  0  0  0  0  0  0  0  0 97
    5.7599   11.2415    4.6396 H   0  0  0  0  0  0  0  0  0 98
   -5.6173   15.6347    1.3625 C   0  0  0  0  0  0  0  0  0 99
   -6.1096   15.4954    2.3392 H   0  0  0  0  0  0  0  0  0100
   -5.0454   14.7163    1.1472 H   0  0  0  0  0  0  0  0  0101
   -6.4160   15.7195    0.6085 H   0  0  0  0  0  0  0  0  0102
    2.7344   19.3709    0.7272 C   0  0  0  0  0  0  0  0  0103
    1.9677   19.9620    1.2546 H   0  0  0  0  0  0  0  0  0104
    2.7736   19.7444   -0.3112 H   0  0  0  0  0  0  0  0  0105
    3.7015   19.6037    1.1992 H   0  0  0  0  0  0  0  0  0106
  2  1  1  0  0  0
  3  1  1  0  0  0
  4  1  1  0  0  0
  5  1  1  0  0  0
  6  5  1  0  0  0
  7  6  2  0  0  0
  8  1  1  0  0  0
 10  8  1  0  0  0
 10  9  2  0  0  0
 11  7  1  0  0  0
 12 11  1  0  0  0
 13  4  1  0  0  0
 14 13  2  0  0  0
 15 14  1  0  0  0
 16 10  1  0  0  0
 18 17  1  0  0  0
 19 17  1  0  0  0
 20  4  2  0  0  0
 21  5  2  0  0  0
 21 20  1  0  0  0
 22  9  1  0  0  0
 23 22  1  0  0  0
 24  6  1  0  0  0
 25 14  1  0  0  0
 26 25  1  0  0  0
 28 27  1  0  0  0
 29 27  1  0  0  0
 30 27  1  0  0  0
 31 17  1  0  0  0
 31  7  1  0  0  0
 32 31  1  0  0  0
 33 24  2  0  0  0
 34 33  1  0  0  0
 35 16  1  0  0  0
 36 35  1  0  0  0
 38 37  1  0  0  0
 39 37  1  0  0  0
 40 37  1  0  0  0
 41  8  2  0  0  0
 41 13  1  0  0  0
 41 27  1  0  0  0
 42  9  1  0  0  0
 43 42  1  0  0  0
 44 21  1  0  0  0
 45 44  1  0  0  0
 46 44  1  0  0  0
 47 44  1  0  0  0
 48 42  1  0  0  0
 49 48  1  0  0  0
 50 48  1  0  0  0
 51 11  2  0  0  0
 51 33  1  0  0  0
 52 51  1  0  0  0
 53 22  2  0  0  0
 54 53  1  0  0  0
 55 37  1  0  0  0
 56 55  1  0  0  0
 57 55  1  0  0  0
 58 55  1  0  0  0
 58 24  1  0  0  0
 59 58  1  0  0  0
 60 16  2  0  0  0
 60 53  1  0  0  0
 61 60  1  0  0  0
 62 42  1  0  0  0
 63 62  1  0  0  0
 64 62  1  0  0  0
 65 31  1  0  0  0
 66 65  1  0  0  0
 67 65  1  0  0  0
 68 35  1  0  0  0
 69 68  1  0  0  0
 70 68  1  0  0  0
 71 25  2  0  0  0
 71 20  1  0  0  0
 72 71  1  0  0  0
 73 48  1  0  0  0
 74 73  1  0  0  0
 75 73  1  0  0  0
 76 73  1  0  0  0
 77 65  1  0  0  0
 78 77  1  0  0  0
 79 77  1  0  0  0
 80 77  1  0  0  0
 81 58  1  0  0  0
 82 81  1  0  0  0
 83 81  1  0  0  0
 84 35  1  0  0  0
 85 84  1  0  0  0
 86 84  1  0  0  0
 87 84  1  0  0  0
 88 87  1  0  0  0
 89 87  1  0  0  0
 90 87  1  0  0  0
 91 17  1  0  0  0
 92 91  1  0  0  0
 93 91  1  0  0  0
 94 91  1  0  0  0
 95 81  1  0  0  0
 96 95  1  0  0  0
 97 95  1  0  0  0
 98 95  1  0  0  0
 99 68  1  0  0  0
100 99  1  0  0  0
101 99  1  0  0  0
102 99  1  0  0  0
103 62  1  0  0  0
104103  1  0  0  0
105103  1  0  0  0
106103  1  0  0  0
M  END
M <Torsions> C6-N5; C10-N8; C31-C17; C31-C7; C35-C16; C42-C9; C48-C42; C58-C55; C58-C24; C62-C42; C65-C31; C68-C35; C81-C58; C84-C35; 

$$$$
D_PENTADECANE_INITIAL
  VND_DOW_1QBIT     3D                             0

 47 46  0  0  0  0  0  0  0  0999 V2000
   -6.1052   -2.5170    0.1655 C   0  0  0  0  0  0  0  0  0  1
   -4.8209   -1.7220    0.2689 C   0  0  0  0  0  0  0  0  0  2
   -3.6397   -2.6692    0.2698 C   0  0  0  0  0  0  0  0  0  3
   -2.3554   -1.8742    0.3732 C   0  0  0  0  0  0  0  0  0  4
   -1.1743   -2.8213    0.3741 C   0  0  0  0  0  0  0  0  0  5
    0.1100   -2.0263    0.4775 C   0  0  0  0  0  0  0  0  0  6
    1.2912   -2.9735    0.4784 C   0  0  0  0  0  0  0  0  0  7
    2.5755   -2.1785    0.5818 C   0  0  0  0  0  0  0  0  0  8
    3.7566   -3.1256    0.5827 C   0  0  0  0  0  0  0  0  0  9
    5.0410   -2.3306    0.6861 C   0  0  0  0  0  0  0  0  0 10
   -6.1843   -3.2061    1.0313 H   0  0  0  0  0  0  0  0  0 11
   -6.1016   -3.1045   -0.7756 H   0  0  0  0  0  0  0  0  0 12
   -6.9707   -1.8230    0.1648 H   0  0  0  0  0  0  0  0  0 13
   -4.8244   -1.1345    1.2100 H   0  0  0  0  0  0  0  0  0 14
   -4.7417   -1.0330   -0.5969 H   0  0  0  0  0  0  0  0  0 15
   -3.6362   -3.2567   -0.6713 H   0  0  0  0  0  0  0  0  0 16
   -3.7189   -3.3582    1.1356 H   0  0  0  0  0  0  0  0  0 17
   -2.3590   -1.2867    1.3143 H   0  0  0  0  0  0  0  0  0 18
   -2.2763   -1.1851   -0.4926 H   0  0  0  0  0  0  0  0  0 19
   -1.1707   -3.4089   -0.5670 H   0  0  0  0  0  0  0  0  0 20
   -1.2534   -3.5104    1.2399 H   0  0  0  0  0  0  0  0  0 21
    0.1065   -1.4388    1.4186 H   0  0  0  0  0  0  0  0  0 22
    0.1892   -1.3373   -0.3883 H   0  0  0  0  0  0  0  0  0 23
    1.2947   -3.5610   -0.4627 H   0  0  0  0  0  0  0  0  0 24
    1.2120   -3.6625    1.3442 H   0  0  0  0  0  0  0  0  0 25
    2.5720   -1.5910    1.5229 H   0  0  0  0  0  0  0  0  0 26
    2.6547   -1.4894   -0.2840 H   0  0  0  0  0  0  0  0  0 27
    3.7602   -3.7132   -0.3584 H   0  0  0  0  0  0  0  0  0 28
    3.6775   -3.8147    1.4485 H   0  0  0  0  0  0  0  0  0 29
    5.1201   -1.6416   -0.1797 H   0  0  0  0  0  0  0  0  0 30
    5.0374   -1.7431    1.6272 H   0  0  0  0  0  0  0  0  0 31
    6.2221   -3.2778    0.6870 C   0  0  0  0  0  0  0  0  0 32
    7.5064   -2.4828    0.7904 C   0  0  0  0  0  0  0  0  0 33
    8.6876   -3.4299    0.7913 C   0  0  0  0  0  0  0  0  0 34
    9.9719   -2.6349    0.8947 C   0  0  0  0  0  0  0  0  0 35
   11.1530   -3.5821    0.8956 C   0  0  0  0  0  0  0  0  0 36
    6.1430   -3.9668    1.5528 H   0  0  0  0  0  0  0  0  0 37
    6.2257   -3.8653   -0.2541 H   0  0  0  0  0  0  0  0  0 38
    7.5029   -1.8953    1.7315 H   0  0  0  0  0  0  0  0  0 39
    7.5856   -1.7937   -0.0754 H   0  0  0  0  0  0  0  0  0 40
    8.6911   -4.0175   -0.1498 H   0  0  0  0  0  0  0  0  0 41
    8.6084   -4.1190    1.6571 H   0  0  0  0  0  0  0  0  0 42
    9.9683   -2.0474    1.8358 H   0  0  0  0  0  0  0  0  0 43
   10.0510   -1.9459    0.0289 H   0  0  0  0  0  0  0  0  0 44
   11.1566   -4.1696   -0.0455 H   0  0  0  0  0  0  0  0  0 45
   11.0739   -4.2711    1.7614 H   0  0  0  0  0  0  0  0  0 46
   12.0941   -2.9995    0.9714 H   0  0  0  0  0  0  0  0  0 47
  1  2  1  0  0  0
  2  3  1  0  0  0
  3  4  1  0  0  0
  4  5  1  0  0  0
  5  6  1  0  0  0
  6  7  1  0  0  0
  7  8  1  0  0  0
  8  9  1  0  0  0
  9 10  1  0  0  0
  1 11  1  0  0  0
  1 12  1  0  0  0
  1 13  1  0  0  0
  2 14  1  0  0  0
  2 15  1  0  0  0
  3 16  1  0  0  0
  3 17  1  0  0  0
  4 18  1  0  0  0
  4 19  1  0  0  0
  5 20  1  0  0  0
  5 21  1  0  0  0
  6 22  1  0  0  0
  6 23  1  0  0  0
  7 24  1  0  0  0
  7 25  1  0  0  0
  8 26  1  0  0  0
  8 27  1  0  0  0
  9 28  1  0  0  0
  9 29  1  0  0  0
 10 30  1  0  0  0
 10 31  1  0  0  0
 32 33  1  0  0  0
 33 34  1  0  0  0
 34 35  1  0  0  0
 35 36  1  0  0  0
 32 37  1  0  0  0
 32 38  1  0  0  0
 33 39  1  0  0  0
 33 40  1  0  0  0
 34 41  1  0  0  0
 34 42  1  0  0  0
 35 43  1  0  0  0
 35 44  1  0  0  0
 36 45  1  0  0  0
 36 46  1  0  0  0
 32 10  1  0  0  0
 36 47  1  0  0  0
M  END
M <Torsions> C2-C3; C3-C4; C4-C5; C5-C6; C6-C7; C7-C8; C8-C9; C9-C10; C32-C33; C33-C34; C34-C35; C32-C10; 

$$$$
D_PENTADECANE_REFERENCE_PTMC
  VND_DOW_1QBIT     3D                             0

 47 46  0  0  0  0  0  0  0  0999 V2000
   -6.1052   -2.5170    0.1655 C   0  0  0  0  0  0  0  0  0  1
   -4.8209   -1.7220    0.2689 C   0  0  0  0  0  0  0  0  0  2
   -3.6397   -2.6692    0.2698 C   0  0  0  0  0  0  0  0  0  3
   -2.3554   -1.8742    0.3732 C   0  0  0  0  0  0  0  0  0  4
   -1.1743   -2.8213    0.3741 C   0  0  0  0  0  0  0  0  0  5
    0.1100   -2.0263    0.4775 C   0  0  0  0  0  0  0  0  0  6
    1.2912   -2.9735    0.4784 C   0  0  0  0  0  0  0  0  0  7
    2.5755   -2.1785    0.5818 C   0  0  0  0  0  0  0  0  0  8
    3.7566   -3.1256    0.5827 C   0  0  0  0  0  0  0  0  0  9
    5.0410   -2.3306    0.6861 C   0  0  0  0  0  0  0  0  0 10
   -6.1843   -3.2061    1.0313 H   0  0  0  0  0  0  0  0  0 11
   -6.1016   -3.1045   -0.7756 H   0  0  0  0  0  0  0  0  0 12
   -6.9707   -1.8230    0.1648 H   0  0  0  0  0  0  0  0  0 13
   -4.8244   -1.1345    1.2100 H   0  0  0  0  0  0  0  0  0 14
   -4.7417   -1.0330   -0.5969 H   0  0  0  0  0  0  0  0  0 15
   -3.6362   -3.2567   -0.6713 H   0  0  0  0  0  0  0  0  0 16
   -3.7189   -3.3582    1.1356 H   0  0  0  0  0  0  0  0  0 17
   -2.3590   -1.2867    1.3143 H   0  0  0  0  0  0  0  0  0 18
   -2.2763   -1.1851   -0.4926 H   0  0  0  0  0  0  0  0  0 19
   -1.1707   -3.4089   -0.5670 H   0  0  0  0  0  0  0  0  0 20
   -1.2534   -3.5104    1.2399 H   0  0  0  0  0  0  0  0  0 21
    0.1065   -1.4388    1.4186 H   0  0  0  0  0  0  0  0  0 22
    0.1892   -1.3373   -0.3883 H   0  0  0  0  0  0  0  0  0 23
    1.2947   -3.5610   -0.4627 H   0  0  0  0  0  0  0  0  0 24
    1.2120   -3.6625    1.3442 H   0  0  0  0  0  0  0  0  0 25
    2.5720   -1.5910    1.5229 H   0  0  0  0  0  0  0  0  0 26
    2.6547   -1.4894   -0.2840 H   0  0  0  0  0  0  0  0  0 27
    3.7602   -3.7132   -0.3584 H   0  0  0  0  0  0  0  0  0 28
    3.6775   -3.8147    1.4485 H   0  0  0  0  0  0  0  0  0 29
    5.1201   -1.6416   -0.1797 H   0  0  0  0  0  0  0  0  0 30
    5.0374   -1.7431    1.6272 H   0  0  0  0  0  0  0  0  0 31
    6.2221   -3.2778    0.6870 C   0  0  0  0  0  0  0  0  0 32
    7.5064   -2.4828    0.7904 C   0  0  0  0  0  0  0  0  0 33
    8.6876   -3.4299    0.7913 C   0  0  0  0  0  0  0  0  0 34
    9.9719   -2.6349    0.8947 C   0  0  0  0  0  0  0  0  0 35
   11.1530   -3.5821    0.8956 C   0  0  0  0  0  0  0  0  0 36
    6.1430   -3.9668    1.5528 H   0  0  0  0  0  0  0  0  0 37
    6.2257   -3.8653   -0.2541 H   0  0  0  0  0  0  0  0  0 38
    7.5029   -1.8953    1.7315 H   0  0  0  0  0  0  0  0  0 39
    7.5856   -1.7937   -0.0754 H   0  0  0  0  0  0  0  0  0 40
    8.6911   -4.0175   -0.1498 H   0  0  0  0  0  0  0  0  0 41
    8.6084   -4.1190    1.6571 H   0  0  0  0  0  0  0  0  0 42
    9.9683   -2.0474    1.8358 H   0  0  0  0  0  0  0  0  0 43
   10.0510   -1.9459    0.0289 H   0  0  0  0  0  0  0  0  0 44
   11.1566   -4.1696   -0.0455 H   0  0  0  0  0  0  0  0  0 45
   11.0739   -4.2711    1.7614 H   0  0  0  0  0  0  0  0  0 46
   12.0941   -2.9995    0.9714 H   0  0  0  0  0  0  0  0  0 47
  1  2  1  0  0  0
  2  3  1  0  0  0
  3  4  1  0  0  0
  4  5  1  0  0  0
  5  6  1  0  0  0
  6  7  1  0  0  0
  7  8  1  0  0  0
  8  9  1  0  0  0
  9 10  1  0  0  0
  1 11  1  0  0  0
  1 12  1  0  0  0
  1 13  1  0  0  0
  2 14  1  0  0  0
  2 15  1  0  0  0
  3 16  1  0  0  0
  3 17  1  0  0  0
  4 18  1  0  0  0
  4 19  1  0  0  0
  5 20  1  0  0  0
  5 21  1  0  0  0
  6 22  1  0  0  0
  6 23  1  0  0  0
  7 24  1  0  0  0
  7 25  1  0  0  0
  8 26  1  0  0  0
  8 27  1  0  0  0
  9 28  1  0  0  0
  9 29  1  0  0  0
 10 30  1  0  0  0
 10 31  1  0  0  0
 32 33  1  0  0  0
 33 34  1  0  0  0
 34 35  1  0  0  0
 35 36  1  0  0  0
 32 37  1  0  0  0
 32 38  1  0  0  0
 33 39  1  0  0  0
 33 40  1  0  0  0
 34 41  1  0  0  0
 34 42  1  0  0  0
 35 43  1  0  0  0
 35 44  1  0  0  0
 36 45  1  0  0  0
 36 46  1  0  0  0
 32 10  1  0  0  0
 36 47  1  0  0  0
M  END
M <Torsions> C2-C3; C3-C4; C4-C5; C5-C6; C6-C7; C7-C8; C8-C9; C9-C10; C32-C33; C33-C34; C34-C35; C32-C10; 

$$$$
D_PENTADECANE_VNDQA
  VND_DOW_1QBIT     3D                             0

 47 46  0  0  0  0  0  0  0  0999 V2000
   -6.1059   -2.5234    0.2150 C   0  0  0  0  0  0  0  0  0  1
   -4.8208   -1.7248    0.2687 C   0  0  0  0  0  0  0  0  0  2
   -3.6381   -2.6698    0.2449 C   0  0  0  0  0  0  0  0  0  3
   -2.3542   -1.8741    0.3483 C   0  0  0  0  0  0  0  0  0  4
   -1.1715   -2.8189    0.3244 C   0  0  0  0  0  0  0  0  0  5
    0.1113   -2.0251    0.4526 C   0  0  0  0  0  0  0  0  0  6
    1.2912   -2.9735    0.4784 C   0  0  0  0  0  0  0  0  0  7
    2.5755   -2.1785    0.5818 C   0  0  0  0  0  0  0  0  0  8
    3.7566   -3.1256    0.5827 C   0  0  0  0  0  0  0  0  0  9
    5.0432   -2.3279    0.6114 C   0  0  0  0  0  0  0  0  0 10
   -6.1567   -3.2018    1.0914 H   0  0  0  0  0  0  0  0  0 11
   -6.1301   -3.1226   -0.7183 H   0  0  0  0  0  0  0  0  0 12
   -6.9726   -1.8311    0.2325 H   0  0  0  0  0  0  0  0  0 13
   -4.7965   -1.1256    1.2021 H   0  0  0  0  0  0  0  0  0 14
   -4.7700   -1.0466   -0.6076 H   0  0  0  0  0  0  0  0  0 15
   -3.6422   -3.2433   -0.7048 H   0  0  0  0  0  0  0  0  0 16
   -3.7082   -3.3716    1.1011 H   0  0  0  0  0  0  0  0  0 17
   -2.3502   -1.3005    1.2980 H   0  0  0  0  0  0  0  0  0 18
   -2.2842   -1.1721   -0.5079 H   0  0  0  0  0  0  0  0  0 19
   -1.1653   -3.3795   -0.6330 H   0  0  0  0  0  0  0  0  0 20
   -1.2510   -3.5324    1.1701 H   0  0  0  0  0  0  0  0  0 21
    0.0895   -1.4365    1.3928 H   0  0  0  0  0  0  0  0  0 22
    0.2086   -1.3372   -0.4122 H   0  0  0  0  0  0  0  0  0 23
    1.3026   -3.5749   -0.4538 H   0  0  0  0  0  0  0  0  0 24
    1.2032   -3.6495    1.3535 H   0  0  0  0  0  0  0  0  0 25
    2.5720   -1.5910    1.5229 H   0  0  0  0  0  0  0  0  0 26
    2.6547   -1.4894   -0.2840 H   0  0  0  0  0  0  0  0  0 27
    3.7298   -3.7511   -0.3332 H   0  0  0  0  0  0  0  0  0 28
    3.7063   -3.7787    1.4780 H   0  0  0  0  0  0  0  0  0 29
    5.0767   -1.6486   -0.2649 H   0  0  0  0  0  0  0  0  0 30
    5.0866   -1.7299    1.5449 H   0  0  0  0  0  0  0  0  0 31
    6.2245   -3.2736    0.5625 C   0  0  0  0  0  0  0  0  0 32
    7.5110   -2.4773    0.6162 C   0  0  0  0  0  0  0  0  0 33
    8.6924   -3.4212    0.5424 C   0  0  0  0  0  0  0  0  0 34
    9.9789   -2.6249    0.5961 C   0  0  0  0  0  0  0  0  0 35
   11.1600   -3.5669    0.4975 C   0  0  0  0  0  0  0  0  0 36
    6.1811   -3.9648    1.4291 H   0  0  0  0  0  0  0  0  0 37
    6.1909   -3.8589   -0.3794 H   0  0  0  0  0  0  0  0  0 38
    7.5529   -1.9060    1.5663 H   0  0  0  0  0  0  0  0  0 39
    7.5461   -1.7732   -0.2404 H   0  0  0  0  0  0  0  0  0 40
    8.6504   -3.9926   -0.4077 H   0  0  0  0  0  0  0  0  0 41
    8.6572   -4.1253    1.3990 H   0  0  0  0  0  0  0  0  0 42
   10.0292   -2.0678    1.5541 H   0  0  0  0  0  0  0  0  0 43
   10.0057   -1.9082   -0.2503 H   0  0  0  0  0  0  0  0  0 44
   11.1097   -4.1240   -0.4606 H   0  0  0  0  0  0  0  0  0 45
   11.1331   -4.2835    1.3438 H   0  0  0  0  0  0  0  0  0 46
   12.1027   -2.9833    0.5368 H   0  0  0  0  0  0  0  0  0 47
  1  2  1  0  0  0
  2  3  1  0  0  0
  3  4  1  0  0  0
  4  5  1  0  0  0
  5  6  1  0  0  0
  6  7  1  0  0  0
  7  8  1  0  0  0
  8  9  1  0  0  0
  9 10  1  0  0  0
  1 11  1  0  0  0
  1 12  1  0  0  0
  1 13  1  0  0  0
  2 14  1  0  0  0
  2 15  1  0  0  0
  3 16  1  0  0  0
  3 17  1  0  0  0
  4 18  1  0  0  0
  4 19  1  0  0  0
  5 20  1  0  0  0
  5 21  1  0  0  0
  6 22  1  0  0  0
  6 23  1  0  0  0
  7 24  1  0  0  0
  7 25  1  0  0  0
  8 26  1  0  0  0
  8 27  1  0  0  0
  9 28  1  0  0  0
  9 29  1  0  0  0
 10 30  1  0  0  0
 10 31  1  0  0  0
 32 33  1  0  0  0
 33 34  1  0  0  0
 34 35  1  0  0  0
 35 36  1  0  0  0
 32 37  1  0  0  0
 32 38  1  0  0  0
 33 39  1  0  0  0
 33 40  1  0  0  0
 34 41  1  0  0  0
 34 42  1  0  0  0
 35 43  1  0  0  0
 35 44  1  0  0  0
 36 45  1  0  0  0
 36 46  1  0  0  0
 32 10  1  0  0  0
 36 47  1  0  0  0
M  END
M <Torsions> C2-C3; C3-C4; C4-C5; C5-C6; C6-C7; C7-C8; C8-C9; C9-C10; C32-C33; C33-C34; C34-C35; C32-C10; 

$$$$
E_DECANE_INITIAL
  VND_DOW_1QBIT     3D                             0

 32 31  0  0  0  0  0  0  0  0999 V2000
   -6.5729    0.6177    0.2730 C   0  0  0  0  0  0  0  0  0  1
   -5.3081    1.4472    0.3401 C   0  0  0  0  0  0  0  0  0  2
   -4.1029    0.5309    0.3397 C   0  0  0  0  0  0  0  0  0  3
   -2.8382    1.3605    0.4069 C   0  0  0  0  0  0  0  0  0  4
   -1.6330    0.4441    0.4065 C   0  0  0  0  0  0  0  0  0  5
   -0.3683    1.2737    0.4736 C   0  0  0  0  0  0  0  0  0  6
    0.8369    0.3574    0.4732 C   0  0  0  0  0  0  0  0  0  7
    2.1016    1.1869    0.5403 C   0  0  0  0  0  0  0  0  0  8
    3.3068    0.2706    0.5399 C   0  0  0  0  0  0  0  0  0  9
    4.5716    1.1001    0.6071 C   0  0  0  0  0  0  0  0  0 10
   -6.6203   -0.0561    1.1530 H   0  0  0  0  0  0  0  0  0 11
   -6.5690    0.0122   -0.6566 H   0  0  0  0  0  0  0  0  0 12
   -7.4560    1.2891    0.2733 H   0  0  0  0  0  0  0  0  0 13
   -5.3120    2.0528    1.2697 H   0  0  0  0  0  0  0  0  0 14
   -5.2607    2.1210   -0.5399 H   0  0  0  0  0  0  0  0  0 15
   -4.0991   -0.0746   -0.5898 H   0  0  0  0  0  0  0  0  0 16
   -4.1504   -0.1429    1.2198 H   0  0  0  0  0  0  0  0  0 17
   -2.8421    1.9660    1.3364 H   0  0  0  0  0  0  0  0  0 18
   -2.7908    2.0343   -0.4732 H   0  0  0  0  0  0  0  0  0 19
   -1.6292   -0.1614   -0.5231 H   0  0  0  0  0  0  0  0  0 20
   -1.6805   -0.2297    1.2865 H   0  0  0  0  0  0  0  0  0 21
   -0.3721    1.8792    1.4032 H   0  0  0  0  0  0  0  0  0 22
   -0.3208    1.9475   -0.4064 H   0  0  0  0  0  0  0  0  0 23
    0.8408   -0.2482   -0.4564 H   0  0  0  0  0  0  0  0  0 24
    0.7895   -0.3164    1.3533 H   0  0  0  0  0  0  0  0  0 25
    2.0978    1.7924    1.4699 H   0  0  0  0  0  0  0  0  0 26
    2.1491    1.8607   -0.3397 H   0  0  0  0  0  0  0  0  0 27
    3.3107   -0.3349   -0.3896 H   0  0  0  0  0  0  0  0  0 28
    3.2594   -0.4032    1.4200 H   0  0  0  0  0  0  0  0  0 29
    4.6190    1.7739   -0.2730 H   0  0  0  0  0  0  0  0  0 30
    5.4547    0.4287    0.6068 H   0  0  0  0  0  0  0  0  0 31
    4.5677    1.7057    1.5366 H   0  0  0  0  0  0  0  0  0 32
  1  2  1  0  0  0
  2  3  1  0  0  0
  3  4  1  0  0  0
  4  5  1  0  0  0
  5  6  1  0  0  0
  6  7  1  0  0  0
  7  8  1  0  0  0
  8  9  1  0  0  0
  9 10  1  0  0  0
  1 11  1  0  0  0
  1 12  1  0  0  0
  1 13  1  0  0  0
  2 14  1  0  0  0
  2 15  1  0  0  0
  3 16  1  0  0  0
  3 17  1  0  0  0
  4 18  1  0  0  0
  4 19  1  0  0  0
  5 20  1  0  0  0
  5 21  1  0  0  0
  6 22  1  0  0  0
  6 23  1  0  0  0
  7 24  1  0  0  0
  7 25  1  0  0  0
  8 26  1  0  0  0
  8 27  1  0  0  0
  9 28  1  0  0  0
  9 29  1  0  0  0
 10 30  1  0  0  0
 10 31  1  0  0  0
 10 32  1  0  0  0
M  END
M <Torsions> C2-C3; C3-C4; C4-C5; C5-C6; C6-C7; C7-C8; C8-C9; 

$$$$
E_DECANE_REFERENCE_PTMC
  VND_DOW_1QBIT     3D                             0

 32 31  0  0  0  0  0  0  0  0999 V2000
   -6.5729    0.6177    0.2730 C   0  0  0  0  0  0  0  0  0  1
   -5.3081    1.4472    0.3401 C   0  0  0  0  0  0  0  0  0  2
   -4.1029    0.5309    0.3397 C   0  0  0  0  0  0  0  0  0  3
   -2.8382    1.3605    0.4069 C   0  0  0  0  0  0  0  0  0  4
   -1.6330    0.4441    0.4065 C   0  0  0  0  0  0  0  0  0  5
   -0.3683    1.2737    0.4736 C   0  0  0  0  0  0  0  0  0  6
    0.8369    0.3574    0.4732 C   0  0  0  0  0  0  0  0  0  7
    2.1016    1.1869    0.5403 C   0  0  0  0  0  0  0  0  0  8
    3.3068    0.2706    0.5399 C   0  0  0  0  0  0  0  0  0  9
    4.5716    1.1001    0.6071 C   0  0  0  0  0  0  0  0  0 10
   -6.6203   -0.0561    1.1530 H   0  0  0  0  0  0  0  0  0 11
   -6.5690    0.0122   -0.6566 H   0  0  0  0  0  0  0  0  0 12
   -7.4560    1.2891    0.2733 H   0  0  0  0  0  0  0  0  0 13
   -5.3120    2.0528    1.2697 H   0  0  0  0  0  0  0  0  0 14
   -5.2607    2.1210   -0.5399 H   0  0  0  0  0  0  0  0  0 15
   -4.0991   -0.0746   -0.5898 H   0  0  0  0  0  0  0  0  0 16
   -4.1504   -0.1429    1.2198 H   0  0  0  0  0  0  0  0  0 17
   -2.8421    1.9660    1.3364 H   0  0  0  0  0  0  0  0  0 18
   -2.7908    2.0343   -0.4732 H   0  0  0  0  0  0  0  0  0 19
   -1.6292   -0.1614   -0.5231 H   0  0  0  0  0  0  0  0  0 20
   -1.6805   -0.2297    1.2865 H   0  0  0  0  0  0  0  0  0 21
   -0.3721    1.8792    1.4032 H   0  0  0  0  0  0  0  0  0 22
   -0.3208    1.9475   -0.4064 H   0  0  0  0  0  0  0  0  0 23
    0.8408   -0.2482   -0.4564 H   0  0  0  0  0  0  0  0  0 24
    0.7895   -0.3164    1.3533 H   0  0  0  0  0  0  0  0  0 25
    2.0978    1.7924    1.4699 H   0  0  0  0  0  0  0  0  0 26
    2.1491    1.8607   -0.3397 H   0  0  0  0  0  0  0  0  0 27
    3.3107   -0.3349   -0.3896 H   0  0  0  0  0  0  0  0  0 28
    3.2594   -0.4032    1.4200 H   0  0  0  0  0  0  0  0  0 29
    4.6190    1.7739   -0.2730 H   0  0  0  0  0  0  0  0  0 30
    5.4547    0.4287    0.6068 H   0  0  0  0  0  0  0  0  0 31
    4.5677    1.7057    1.5366 H   0  0  0  0  0  0  0  0  0 32
  1  2  1  0  0  0
  2  3  1  0  0  0
  3  4  1  0  0  0
  4  5  1  0  0  0
  5  6  1  0  0  0
  6  7  1  0  0  0
  7  8  1  0  0  0
  8  9  1  0  0  0
  9 10  1  0  0  0
  1 11  1  0  0  0
  1 12  1  0  0  0
  1 13  1  0  0  0
  2 14  1  0  0  0
  2 15  1  0  0  0
  3 16  1  0  0  0
  3 17  1  0  0  0
  4 18  1  0  0  0
  4 19  1  0  0  0
  5 20  1  0  0  0
  5 21  1  0  0  0
  6 22  1  0  0  0
  6 23  1  0  0  0
  7 24  1  0  0  0
  7 25  1  0  0  0
  8 26  1  0  0  0
  8 27  1  0  0  0
  9 28  1  0  0  0
  9 29  1  0  0  0
 10 30  1  0  0  0
 10 31  1  0  0  0
 10 32  1  0  0  0
M  END
M <Torsions> C2-C3; C3-C4; C4-C5; C5-C6; C6-C7; C7-C8; C8-C9; 

$$$$
E_DECANE_VNDQA
  VND_DOW_1QBIT     3D                             0

 32 31  0  0  0  0  0  0  0  0999 V2000
   -6.5742    0.6159    0.3975 C   0  0  0  0  0  0  0  0  0  1
   -5.3087    1.4464    0.3650 C   0  0  0  0  0  0  0  0  0  2
   -4.1035    0.5301    0.3646 C   0  0  0  0  0  0  0  0  0  3
   -2.8382    1.3605    0.4069 C   0  0  0  0  0  0  0  0  0  4
   -1.6330    0.4441    0.4065 C   0  0  0  0  0  0  0  0  0  5
   -0.3683    1.2737    0.4736 C   0  0  0  0  0  0  0  0  0  6
    0.8369    0.3574    0.4732 C   0  0  0  0  0  0  0  0  0  7
    2.1008    1.1858    0.5652 C   0  0  0  0  0  0  0  0  0  8
    3.3060    0.2695    0.5648 C   0  0  0  0  0  0  0  0  0  9
    4.5675    1.0946    0.7065 C   0  0  0  0  0  0  0  0  0 10
   -6.5836   -0.0079    1.3148 H   0  0  0  0  0  0  0  0  0 11
   -6.6088   -0.0402   -0.4964 H   0  0  0  0  0  0  0  0  0 12
   -7.4573    1.2873    0.3978 H   0  0  0  0  0  0  0  0  0 13
   -5.2740    2.1027    1.2589 H   0  0  0  0  0  0  0  0  0 14
   -5.2993    2.0703   -0.5523 H   0  0  0  0  0  0  0  0  0 15
   -4.1094   -0.0882   -0.5564 H   0  0  0  0  0  0  0  0  0 16
   -4.1416   -0.1314    1.2544 H   0  0  0  0  0  0  0  0  0 17
   -2.8323    1.9789    1.3279 H   0  0  0  0  0  0  0  0  0 18
   -2.8002    2.0220   -0.4829 H   0  0  0  0  0  0  0  0  0 19
   -1.6292   -0.1614   -0.5231 H   0  0  0  0  0  0  0  0  0 20
   -1.6805   -0.2297    1.2865 H   0  0  0  0  0  0  0  0  0 21
   -0.3721    1.8792    1.4032 H   0  0  0  0  0  0  0  0  0 22
   -0.3208    1.9475   -0.4064 H   0  0  0  0  0  0  0  0  0 23
    0.8507   -0.2352   -0.4646 H   0  0  0  0  0  0  0  0  0 24
    0.7803   -0.3286    1.3433 H   0  0  0  0  0  0  0  0  0 25
    2.0871    1.7783    1.5030 H   0  0  0  0  0  0  0  0  0 26
    2.1575    1.8717   -0.3048 H   0  0  0  0  0  0  0  0  0 27
    3.3397   -0.2968   -0.3886 H   0  0  0  0  0  0  0  0  0 28
    3.2311   -0.4404    1.4141 H   0  0  0  0  0  0  0  0  0 29
    4.6423    1.8045   -0.1428 H   0  0  0  0  0  0  0  0  0 30
    5.4506    0.4232    0.7062 H   0  0  0  0  0  0  0  0  0 31
    4.5337    1.6610    1.6598 H   0  0  0  0  0  0  0  0  0 32
  1  2  1  0  0  0
  2  3  1  0  0  0
  3  4  1  0  0  0
  4  5  1  0  0  0
  5  6  1  0  0  0
  6  7  1  0  0  0
  7  8  1  0  0  0
  8  9  1  0  0  0
  9 10  1  0  0  0
  1 11  1  0  0  0
  1 12  1  0  0  0
  1 13  1  0  0  0
  2 14  1  0  0  0
  2 15  1  0  0  0
  3 16  1  0  0  0
  3 17  1  0  0  0
  4 18  1  0  0  0
  4 19  1  0  0  0
  5 20  1  0  0  0
  5 21  1  0  0  0
  6 22  1  0  0  0
  6 23  1  0  0  0
  7 24  1  0  0  0
  7 25  1  0  0  0
  8 26  1  0  0  0
  8 27  1  0  0  0
  9 28  1  0  0  0
  9 29  1  0  0  0
 10 30  1  0  0  0
 10 31  1  0  0  0
 10 32  1  0  0  0
M  END
M <Torsions> C2-C3; C3-C4; C4-C5; C5-C6; C6-C7; C7-C8; C8-C9; 

$$$$
F_EICOSANE_INITIAL
  VND_DOW_1QBIT     3D                             0

 62 61  0  0  0  0  0  0  0  0999 V2000
   -6.0773   -2.5404    0.1901 C   0  0  0  0  0  0  0  0  0  1
   -4.7947   -1.7401    0.2707 C   0  0  0  0  0  0  0  0  0  2
   -3.6112   -2.6840    0.2890 C   0  0  0  0  0  0  0  0  0  3
   -2.3285   -1.8837    0.3696 C   0  0  0  0  0  0  0  0  0  4
   -1.1450   -2.8276    0.3880 C   0  0  0  0  0  0  0  0  0  5
    0.1377   -2.0272    0.4686 C   0  0  0  0  0  0  0  0  0  6
    1.3212   -2.9712    0.4870 C   0  0  0  0  0  0  0  0  0  7
    2.6039   -2.1708    0.5676 C   0  0  0  0  0  0  0  0  0  8
    3.7874   -3.1148    0.5860 C   0  0  0  0  0  0  0  0  0  9
    5.0700   -2.3144    0.6666 C   0  0  0  0  0  0  0  0  0 10
   -6.1517   -3.2096    1.0718 H   0  0  0  0  0  0  0  0  0 11
   -6.0756   -3.1494   -0.7373 H   0  0  0  0  0  0  0  0  0 12
   -6.9446   -1.8487    0.1766 H   0  0  0  0  0  0  0  0  0 13
   -4.7965   -1.1311    1.1980 H   0  0  0  0  0  0  0  0  0 14
   -4.7204   -1.0709   -0.6111 H   0  0  0  0  0  0  0  0  0 15
   -3.6094   -3.2930   -0.6383 H   0  0  0  0  0  0  0  0  0 16
   -3.6855   -3.3532    1.1708 H   0  0  0  0  0  0  0  0  0 17
   -2.3303   -1.2747    1.2970 H   0  0  0  0  0  0  0  0  0 18
   -2.2542   -1.2145   -0.5121 H   0  0  0  0  0  0  0  0  0 19
   -1.1432   -3.4366   -0.5393 H   0  0  0  0  0  0  0  0  0 20
   -1.2193   -3.4968    1.2697 H   0  0  0  0  0  0  0  0  0 21
    0.1359   -1.4183    1.3959 H   0  0  0  0  0  0  0  0  0 22
    0.2120   -1.3581   -0.4131 H   0  0  0  0  0  0  0  0  0 23
    1.3230   -3.5801   -0.4403 H   0  0  0  0  0  0  0  0  0 24
    1.2469   -3.6404    1.3687 H   0  0  0  0  0  0  0  0  0 25
    2.6021   -1.5619    1.4949 H   0  0  0  0  0  0  0  0  0 26
    2.6782   -1.5016   -0.3141 H   0  0  0  0  0  0  0  0  0 27
    3.7892   -3.7237   -0.3413 H   0  0  0  0  0  0  0  0  0 28
    3.7131   -3.7840    1.4677 H   0  0  0  0  0  0  0  0  0 29
    5.1444   -1.6452   -0.2151 H   0  0  0  0  0  0  0  0  0 30
    5.0683   -1.7054    1.5939 H   0  0  0  0  0  0  0  0  0 31
    6.2536   -3.2583    0.6850 C   0  0  0  0  0  0  0  0  0 32
    7.5362   -2.4580    0.7656 C   0  0  0  0  0  0  0  0  0 33
    8.7198   -3.4019    0.7839 C   0  0  0  0  0  0  0  0  0 34
   10.0024   -2.6016    0.8646 C   0  0  0  0  0  0  0  0  0 35
   11.1860   -3.5455    0.8829 C   0  0  0  0  0  0  0  0  0 36
   12.4686   -2.7452    0.9636 C   0  0  0  0  0  0  0  0  0 37
   13.6522   -3.6891    0.9819 C   0  0  0  0  0  0  0  0  0 38
   14.9348   -2.8887    1.0626 C   0  0  0  0  0  0  0  0  0 39
   16.1184   -3.8327    1.0809 C   0  0  0  0  0  0  0  0  0 40
   17.4010   -3.0323    1.1615 C   0  0  0  0  0  0  0  0  0 41
    6.1793   -3.9275    1.5667 H   0  0  0  0  0  0  0  0  0 42
    6.2554   -3.8673   -0.2424 H   0  0  0  0  0  0  0  0  0 43
    7.5345   -1.8490    1.6929 H   0  0  0  0  0  0  0  0  0 44
    7.6106   -1.7888   -0.1161 H   0  0  0  0  0  0  0  0  0 45
    8.7216   -4.0109   -0.1434 H   0  0  0  0  0  0  0  0  0 46
    8.6455   -4.0711    1.6657 H   0  0  0  0  0  0  0  0  0 47
   10.0007   -1.9926    1.7919 H   0  0  0  0  0  0  0  0  0 48
   10.0768   -1.9324   -0.0171 H   0  0  0  0  0  0  0  0  0 49
   11.1878   -4.1545   -0.0444 H   0  0  0  0  0  0  0  0  0 50
   11.1117   -4.2147    1.7646 H   0  0  0  0  0  0  0  0  0 51
   12.4669   -2.1362    1.8909 H   0  0  0  0  0  0  0  0  0 52
   12.5430   -2.0759    0.0818 H   0  0  0  0  0  0  0  0  0 53
   13.6540   -4.2980    0.0546 H   0  0  0  0  0  0  0  0  0 54
   13.5778   -4.3583    1.8636 H   0  0  0  0  0  0  0  0  0 55
   14.9330   -2.2798    1.9899 H   0  0  0  0  0  0  0  0  0 56
   15.0092   -2.2195    0.1808 H   0  0  0  0  0  0  0  0  0 57
   16.1202   -4.4416    0.1536 H   0  0  0  0  0  0  0  0  0 58
   16.0440   -4.5019    1.9626 H   0  0  0  0  0  0  0  0  0 59
   17.4754   -2.3631    0.2798 H   0  0  0  0  0  0  0  0  0 60
   18.2683   -3.7240    1.1750 H   0  0  0  0  0  0  0  0  0 61
   17.3992   -2.4234    2.0889 H   0  0  0  0  0  0  0  0  0 62
  1  2  1  0  0  0
  2  3  1  0  0  0
  3  4  1  0  0  0
  4  5  1  0  0  0
  5  6  1  0  0  0
  6  7  1  0  0  0
  7  8  1  0  0  0
  8  9  1  0  0  0
  9 10  1  0  0  0
  1 11  1  0  0  0
  1 12  1  0  0  0
  1 13  1  0  0  0
  2 14  1  0  0  0
  2 15  1  0  0  0
  3 16  1  0  0  0
  3 17  1  0  0  0
  4 18  1  0  0  0
  4 19  1  0  0  0
  5 20  1  0  0  0
  5 21  1  0  0  0
  6 22  1  0  0  0
  6 23  1  0  0  0
  7 24  1  0  0  0
  7 25  1  0  0  0
  8 26  1  0  0  0
  8 27  1  0  0  0
  9 28  1  0  0  0
  9 29  1  0  0  0
 10 30  1  0  0  0
 10 31  1  0  0  0
 32 33  1  0  0  0
 33 34  1  0  0  0
 34 35  1  0  0  0
 35 36  1  0  0  0
 36 37  1  0  0  0
 37 38  1  0  0  0
 38 39  1  0  0  0
 39 40  1  0  0  0
 40 41  1  0  0  0
 32 42  1  0  0  0
 32 43  1  0  0  0
 33 44  1  0  0  0
 33 45  1  0  0  0
 34 46  1  0  0  0
 34 47  1  0  0  0
 35 48  1  0  0  0
 35 49  1  0  0  0
 36 50  1  0  0  0
 36 51  1  0  0  0
 37 52  1  0  0  0
 37 53  1  0  0  0
 38 54  1  0  0  0
 38 55  1  0  0  0
 39 56  1  0  0  0
 39 57  1  0  0  0
 40 58  1  0  0  0
 40 59  1  0  0  0
 41 60  1  0  0  0
 41 61  1  0  0  0
 41 62  1  0  0  0
 32 10  1  0  0  0
M  END
M <Torsions> C2-C3; C3-C4; C4-C5; C5-C6; C6-C7; C7-C8; C8-C9; C9-C10; C32-C33; C33-C34; C34-C35; C35-C36; C36-C37; C37-C38; C38-C39; C39-C40; C32-C10; 

$$$$
F_EICOSANE_REFERENCE_PT
  VND_DOW_1QBIT     3D                             0

 62 61  0  0  0  0  0  0  0  0999 V2000
   -6.0773   -2.5404    0.1901 C   0  0  0  0  0  0  0  0  0  1
   -4.7947   -1.7401    0.2707 C   0  0  0  0  0  0  0  0  0  2
   -3.6112   -2.6840    0.2890 C   0  0  0  0  0  0  0  0  0  3
   -2.3285   -1.8837    0.3696 C   0  0  0  0  0  0  0  0  0  4
   -1.1450   -2.8276    0.3880 C   0  0  0  0  0  0  0  0  0  5
    0.1377   -2.0272    0.4686 C   0  0  0  0  0  0  0  0  0  6
    1.3212   -2.9712    0.4870 C   0  0  0  0  0  0  0  0  0  7
    2.6039   -2.1708    0.5676 C   0  0  0  0  0  0  0  0  0  8
    3.7874   -3.1148    0.5860 C   0  0  0  0  0  0  0  0  0  9
    5.0700   -2.3144    0.6666 C   0  0  0  0  0  0  0  0  0 10
   -6.1517   -3.2096    1.0718 H   0  0  0  0  0  0  0  0  0 11
   -6.0756   -3.1494   -0.7373 H   0  0  0  0  0  0  0  0  0 12
   -6.9446   -1.8487    0.1766 H   0  0  0  0  0  0  0  0  0 13
   -4.7965   -1.1311    1.1980 H   0  0  0  0  0  0  0  0  0 14
   -4.7204   -1.0709   -0.6111 H   0  0  0  0  0  0  0  0  0 15
   -3.6094   -3.2930   -0.6383 H   0  0  0  0  0  0  0  0  0 16
   -3.6855   -3.3532    1.1708 H   0  0  0  0  0  0  0  0  0 17
   -2.3303   -1.2747    1.2970 H   0  0  0  0  0  0  0  0  0 18
   -2.2542   -1.2145   -0.5121 H   0  0  0  0  0  0  0  0  0 19
   -1.1432   -3.4366   -0.5393 H   0  0  0  0  0  0  0  0  0 20
   -1.2193   -3.4968    1.2697 H   0  0  0  0  0  0  0  0  0 21
    0.1359   -1.4183    1.3959 H   0  0  0  0  0  0  0  0  0 22
    0.2120   -1.3581   -0.4131 H   0  0  0  0  0  0  0  0  0 23
    1.3230   -3.5801   -0.4403 H   0  0  0  0  0  0  0  0  0 24
    1.2469   -3.6404    1.3687 H   0  0  0  0  0  0  0  0  0 25
    2.6021   -1.5619    1.4949 H   0  0  0  0  0  0  0  0  0 26
    2.6782   -1.5016   -0.3141 H   0  0  0  0  0  0  0  0  0 27
    3.7892   -3.7237   -0.3413 H   0  0  0  0  0  0  0  0  0 28
    3.7131   -3.7840    1.4677 H   0  0  0  0  0  0  0  0  0 29
    5.1444   -1.6452   -0.2151 H   0  0  0  0  0  0  0  0  0 30
    5.0683   -1.7054    1.5939 H   0  0  0  0  0  0  0  0  0 31
    6.2536   -3.2583    0.6850 C   0  0  0  0  0  0  0  0  0 32
    7.5362   -2.4580    0.7656 C   0  0  0  0  0  0  0  0  0 33
    8.7198   -3.4019    0.7839 C   0  0  0  0  0  0  0  0  0 34
   10.0024   -2.6016    0.8646 C   0  0  0  0  0  0  0  0  0 35
   11.1860   -3.5455    0.8829 C   0  0  0  0  0  0  0  0  0 36
   12.4695   -2.7445    0.9387 C   0  0  0  0  0  0  0  0  0 37
   13.6531   -3.6884    0.9570 C   0  0  0  0  0  0  0  0  0 38
   14.9366   -2.8874    1.0128 C   0  0  0  0  0  0  0  0  0 39
   16.1202   -3.8314    1.0311 C   0  0  0  0  0  0  0  0  0 40
   17.4037   -3.0303    1.0868 C   0  0  0  0  0  0  0  0  0 41
    6.1793   -3.9275    1.5667 H   0  0  0  0  0  0  0  0  0 42
    6.2554   -3.8673   -0.2424 H   0  0  0  0  0  0  0  0  0 43
    7.5345   -1.8490    1.6929 H   0  0  0  0  0  0  0  0  0 44
    7.6106   -1.7888   -0.1161 H   0  0  0  0  0  0  0  0  0 45
    8.7216   -4.0109   -0.1434 H   0  0  0  0  0  0  0  0  0 46
    8.6455   -4.0711    1.6657 H   0  0  0  0  0  0  0  0  0 47
   10.0007   -1.9926    1.7919 H   0  0  0  0  0  0  0  0  0 48
   10.0768   -1.9324   -0.0171 H   0  0  0  0  0  0  0  0  0 49
   11.1776   -4.1671   -0.0360 H   0  0  0  0  0  0  0  0  0 50
   11.1212   -4.2026    1.7744 H   0  0  0  0  0  0  0  0  0 51
   12.4780   -2.1229    1.8576 H   0  0  0  0  0  0  0  0  0 52
   12.5344   -2.0874    0.0471 H   0  0  0  0  0  0  0  0  0 53
   13.6447   -4.3099    0.0381 H   0  0  0  0  0  0  0  0  0 54
   13.5882   -4.3455    1.8485 H   0  0  0  0  0  0  0  0  0 55
   14.9450   -2.2659    1.9317 H   0  0  0  0  0  0  0  0  0 56
   15.0015   -2.2303    0.1212 H   0  0  0  0  0  0  0  0  0 57
   16.1118   -4.4529    0.1123 H   0  0  0  0  0  0  0  0  0 58
   16.0553   -4.4885    1.9226 H   0  0  0  0  0  0  0  0  0 59
   17.4686   -2.3732    0.1953 H   0  0  0  0  0  0  0  0  0 60
   18.2710   -3.7220    1.1003 H   0  0  0  0  0  0  0  0  0 61
   17.4121   -2.4088    2.0058 H   0  0  0  0  0  0  0  0  0 62
  1  2  1  0  0  0
  2  3  1  0  0  0
  3  4  1  0  0  0
  4  5  1  0  0  0
  5  6  1  0  0  0
  6  7  1  0  0  0
  7  8  1  0  0  0
  8  9  1  0  0  0
  9 10  1  0  0  0
  1 11  1  0  0  0
  1 12  1  0  0  0
  1 13  1  0  0  0
  2 14  1  0  0  0
  2 15  1  0  0  0
  3 16  1  0  0  0
  3 17  1  0  0  0
  4 18  1  0  0  0
  4 19  1  0  0  0
  5 20  1  0  0  0
  5 21  1  0  0  0
  6 22  1  0  0  0
  6 23  1  0  0  0
  7 24  1  0  0  0
  7 25  1  0  0  0
  8 26  1  0  0  0
  8 27  1  0  0  0
  9 28  1  0  0  0
  9 29  1  0  0  0
 10 30  1  0  0  0
 10 31  1  0  0  0
 32 33  1  0  0  0
 33 34  1  0  0  0
 34 35  1  0  0  0
 35 36  1  0  0  0
 36 37  1  0  0  0
 37 38  1  0  0  0
 38 39  1  0  0  0
 39 40  1  0  0  0
 40 41  1  0  0  0
 32 42  1  0  0  0
 32 43  1  0  0  0
 33 44  1  0  0  0
 33 45  1  0  0  0
 34 46  1  0  0  0
 34 47  1  0  0  0
 35 48  1  0  0  0
 35 49  1  0  0  0
 36 50  1  0  0  0
 36 51  1  0  0  0
 37 52  1  0  0  0
 37 53  1  0  0  0
 38 54  1  0  0  0
 38 55  1  0  0  0
 39 56  1  0  0  0
 39 57  1  0  0  0
 40 58  1  0  0  0
 40 59  1  0  0  0
 41 60  1  0  0  0
 41 61  1  0  0  0
 41 62  1  0  0  0
 32 10  1  0  0  0
M  END
M <Torsions> C2-C3; C3-C4; C4-C5; C5-C6; C6-C7; C7-C8; C8-C9; C9-C10; C32-C33; C33-C34; C34-C35; C35-C36; C36-C37; C37-C38; C38-C39; C39-C40; C32-C10; 

$$$$
F_EICOSANE_VNDQA
  VND_DOW_1QBIT     3D                             0

 62 61  0  0  0  0  0  0  0  0999 V2000
   -6.0392   -2.5263   -0.3563 C   0  0  0  0  0  0  0  0  0  1
   -4.7696   -1.7341   -0.1271 C   0  0  0  0  0  0  0  0  0  2
   -3.5839   -2.6753   -0.1085 C   0  0  0  0  0  0  0  0  0  3
   -2.3094   -1.8781    0.0713 C   0  0  0  0  0  0  0  0  0  4
   -1.1260   -2.8212    0.1147 C   0  0  0  0  0  0  0  0  0  5
    0.1485   -2.0239    0.2946 C   0  0  0  0  0  0  0  0  0  6
    1.3319   -2.9672    0.3380 C   0  0  0  0  0  0  0  0  0  7
    2.6065   -2.1699    0.5178 C   0  0  0  0  0  0  0  0  0  8
    3.7874   -3.1148    0.5860 C   0  0  0  0  0  0  0  0  0  9
    5.0700   -2.3144    0.6666 C   0  0  0  0  0  0  0  0  0 10
   -6.1666   -3.2654    0.4612 H   0  0  0  0  0  0  0  0  0 11
   -5.9734   -3.0574   -1.3282 H   0  0  0  0  0  0  0  0  0 12
   -6.9081   -1.8366   -0.3700 H   0  0  0  0  0  0  0  0  0 13
   -4.8355   -1.2029    0.8446 H   0  0  0  0  0  0  0  0  0 14
   -4.6422   -0.9950   -0.9447 H   0  0  0  0  0  0  0  0  0 15
   -3.5392   -3.2329   -1.0666 H   0  0  0  0  0  0  0  0  0 16
   -3.6936   -3.3917    0.7315 H   0  0  0  0  0  0  0  0  0 17
   -2.3617   -1.3064    1.0207 H   0  0  0  0  0  0  0  0  0 18
   -2.1905   -1.1743   -0.7780 H   0  0  0  0  0  0  0  0  0 19
   -1.0737   -3.3929   -0.8346 H   0  0  0  0  0  0  0  0  0 20
   -1.2449   -3.5250    0.9641 H   0  0  0  0  0  0  0  0  0 21
    0.0962   -1.4523    1.2439 H   0  0  0  0  0  0  0  0  0 22
    0.2674   -1.3203   -0.5548 H   0  0  0  0  0  0  0  0  0 23
    1.3843   -3.5388   -0.6113 H   0  0  0  0  0  0  0  0  0 24
    1.2131   -3.6709    1.1873 H   0  0  0  0  0  0  0  0  0 25
    2.5466   -1.5843    1.4582 H   0  0  0  0  0  0  0  0  0 26
    2.7346   -1.4789   -0.3406 H   0  0  0  0  0  0  0  0  0 27
    3.8050   -3.7509   -0.3227 H   0  0  0  0  0  0  0  0  0 28
    3.6954   -3.7575    1.4856 H   0  0  0  0  0  0  0  0  0 29
    5.1444   -1.6452   -0.2151 H   0  0  0  0  0  0  0  0  0 30
    5.0683   -1.7054    1.5939 H   0  0  0  0  0  0  0  0  0 31
    6.2536   -3.2583    0.6850 C   0  0  0  0  0  0  0  0  0 32
    7.5336   -2.4603    0.8153 C   0  0  0  0  0  0  0  0  0 33
    8.7090   -3.4073    0.9328 C   0  0  0  0  0  0  0  0  0 34
    9.9934   -2.6100    1.0136 C   0  0  0  0  0  0  0  0  0 35
   11.1619   -3.5533    1.2055 C   0  0  0  0  0  0  0  0  0 36
   12.4547   -2.7657    1.1875 C   0  0  0  0  0  0  0  0  0 37
   13.6216   -3.7058    1.4040 C   0  0  0  0  0  0  0  0  0 38
   14.9160   -2.9217    1.3614 C   0  0  0  0  0  0  0  0  0 39
   16.0843   -3.8655    1.5533 C   0  0  0  0  0  0  0  0  0 40
   17.3773   -3.0781    1.5352 C   0  0  0  0  0  0  0  0  0 41
    6.1606   -3.9513    1.5463 H   0  0  0  0  0  0  0  0  0 42
    6.2760   -3.8418   -0.2584 H   0  0  0  0  0  0  0  0  0 43
    7.4809   -1.8220    1.7212 H   0  0  0  0  0  0  0  0  0 44
    7.6630   -1.8199   -0.0813 H   0  0  0  0  0  0  0  0  0 45
    8.7404   -4.0700    0.0437 H   0  0  0  0  0  0  0  0  0 46
    8.5977   -4.0229    1.8492 H   0  0  0  0  0  0  0  0  0 47
    9.9399   -1.9083    1.8713 H   0  0  0  0  0  0  0  0  0 48
   10.1320   -2.0360    0.0744 H   0  0  0  0  0  0  0  0  0 49
   11.1726   -4.3005    0.3855 H   0  0  0  0  0  0  0  0  0 50
   11.0602   -4.0747    2.1794 H   0  0  0  0  0  0  0  0  0 51
   12.4366   -2.0064    1.9961 H   0  0  0  0  0  0  0  0  0 52
   12.5653   -2.2588    0.2067 H   0  0  0  0  0  0  0  0  0 53
   13.6292   -4.4758    0.6055 H   0  0  0  0  0  0  0  0  0 54
   13.5204   -4.1991    2.3925 H   0  0  0  0  0  0  0  0  0 55
   14.9161   -2.1636    2.1713 H   0  0  0  0  0  0  0  0  0 56
   15.0085   -2.4137    0.3793 H   0  0  0  0  0  0  0  0  0 57
   16.0948   -4.6125    0.7332 H   0  0  0  0  0  0  0  0  0 58
   15.9823   -4.3868    2.5272 H   0  0  0  0  0  0  0  0  0 59
   17.4793   -2.5568    0.5613 H   0  0  0  0  0  0  0  0  0 60
   18.2333   -3.7697    1.6759 H   0  0  0  0  0  0  0  0  0 61
   17.3668   -2.3311    2.3553 H   0  0  0  0  0  0  0  0  0 62
  1  2  1  0  0  0
  2  3  1  0  0  0
  3  4  1  0  0  0
  4  5  1  0  0  0
  5  6  1  0  0  0
  6  7  1  0  0  0
  7  8  1  0  0  0
  8  9  1  0  0  0
  9 10  1  0  0  0
  1 11  1  0  0  0
  1 12  1  0  0  0
  1 13  1  0  0  0
  2 14  1  0  0  0
  2 15  1  0  0  0
  3 16  1  0  0  0
  3 17  1  0  0  0
  4 18  1  0  0  0
  4 19  1  0  0  0
  5 20  1  0  0  0
  5 21  1  0  0  0
  6 22  1  0  0  0
  6 23  1  0  0  0
  7 24  1  0  0  0
  7 25  1  0  0  0
  8 26  1  0  0  0
  8 27  1  0  0  0
  9 28  1  0  0  0
  9 29  1  0  0  0
 10 30  1  0  0  0
 10 31  1  0  0  0
 32 33  1  0  0  0
 33 34  1  0  0  0
 34 35  1  0  0  0
 35 36  1  0  0  0
 36 37  1  0  0  0
 37 38  1  0  0  0
 38 39  1  0  0  0
 39 40  1  0  0  0
 40 41  1  0  0  0
 32 42  1  0  0  0
 32 43  1  0  0  0
 33 44  1  0  0  0
 33 45  1  0  0  0
 34 46  1  0  0  0
 34 47  1  0  0  0
 35 48  1  0  0  0
 35 49  1  0  0  0
 36 50  1  0  0  0
 36 51  1  0  0  0
 37 52  1  0  0  0
 37 53  1  0  0  0
 38 54  1  0  0  0
 38 55  1  0  0  0
 39 56  1  0  0  0
 39 57  1  0  0  0
 40 58  1  0  0  0
 40 59  1  0  0  0
 41 60  1  0  0  0
 41 61  1  0  0  0
 41 62  1  0  0  0
 32 10  1  0  0  0
M  END
M <Torsions> C2-C3; C3-C4; C4-C5; C5-C6; C6-C7; C7-C8; C8-C9; C9-C10; C32-C33; C33-C34; C34-C35; C35-C36; C36-C37; C37-C38; C38-C39; C39-C40; C32-C10; 

$$$$
G_OBIPH5_INITIAL
  VND_DOW_1QBIT     3D                             0

102111  0  0  0  0  0  0  0  0999 V2000
   -6.7695   -6.3905   -0.0874 C   0  0  0  0  0  0  0  0  0  0
   -6.0288   -6.8938   -1.1543 C   0  0  0  0  0  0  0  0  0  0
   -5.1967   -8.0229   -0.9995 C   0  0  0  0  0  0  0  0  0  0
   -5.1605   -8.6791    0.2655 C   0  0  0  0  0  0  0  0  0  0
   -5.8961   -8.1274    1.3360 C   0  0  0  0  0  0  0  0  0  0
   -6.6885   -6.9951    1.1606 C   0  0  0  0  0  0  0  0  0  0
   -3.4685   -9.8179    1.6634 C   0  0  0  0  0  0  0  0  0  0
   -2.6728  -10.9021    2.0266 C   0  0  0  0  0  0  0  0  0  0
   -2.7227  -12.0783    1.2888 C   0  0  0  0  0  0  0  0  0  0
   -3.5953  -12.1862    0.2081 C   0  0  0  0  0  0  0  0  0  0
   -4.4437  -11.1195   -0.1548 C   0  0  0  0  0  0  0  0  0  0
   -4.3480   -9.8922    0.5625 C   0  0  0  0  0  0  0  0  0  0
   -4.8190  -11.8191   -2.4999 C   0  0  0  0  0  0  0  0  0  0
   -5.3771  -11.3567   -1.2909 C   0  0  0  0  0  0  0  0  0  0
   -6.7920  -11.2288   -1.1943 C   0  0  0  0  0  0  0  0  0  0
   -7.5821  -11.5033   -2.3274 C   0  0  0  0  0  0  0  0  0  0
   -7.0027  -11.9402   -3.5174 C   0  0  0  0  0  0  0  0  0  0
   -5.6248  -12.1101   -3.5995 C   0  0  0  0  0  0  0  0  0  0
   -7.5024  -10.8500    0.0562 C   0  0  0  0  0  0  0  0  0  0
   -7.4107  -11.6012    1.2611 C   0  0  0  0  0  0  0  0  0  0
   -8.1144  -11.1569    2.3970 C   0  0  0  0  0  0  0  0  0  0
   -8.9293  -10.0264    2.3372 C   0  0  0  0  0  0  0  0  0  0
   -9.0621   -9.3242    1.1425 C   0  0  0  0  0  0  0  0  0  0
   -8.3550   -9.7306    0.0114 C   0  0  0  0  0  0  0  0  0  0
   -5.7880  -13.1059    2.4391 C   0  0  0  0  0  0  0  0  0  0
   -5.0897  -14.3124    2.5440 C   0  0  0  0  0  0  0  0  0  0
   -5.2595  -15.3060    1.5774 C   0  0  0  0  0  0  0  0  0  0
   -6.1368  -15.0997    0.5102 C   0  0  0  0  0  0  0  0  0  0
   -6.8417  -13.8971    0.4039 C   0  0  0  0  0  0  0  0  0  0
   -6.6590  -12.8789    1.3572 C   0  0  0  0  0  0  0  0  0  0
   -7.3917   -5.5158   -0.2253 H   0  0  0  0  0  0  0  0  0  0
   -6.0840   -6.3791   -2.1061 H   0  0  0  0  0  0  0  0  0  0
   -5.8814   -8.5975    2.3121 H   0  0  0  0  0  0  0  0  0  0
   -7.2558   -6.5975    1.9920 H   0  0  0  0  0  0  0  0  0  0
   -3.3794   -8.9011    2.2339 H   0  0  0  0  0  0  0  0  0  0
   -1.9986  -10.8203    2.8693 H   0  0  0  0  0  0  0  0  0  0
   -2.0948  -12.9159    1.5633 H   0  0  0  0  0  0  0  0  0  0
   -3.6367  -13.1270   -0.3275 H   0  0  0  0  0  0  0  0  0  0
   -3.7466  -11.9388   -2.5980 H   0  0  0  0  0  0  0  0  0  0
   -8.6603  -11.4084   -2.2795 H   0  0  0  0  0  0  0  0  0  0
   -7.6261  -12.1583   -4.3748 H   0  0  0  0  0  0  0  0  0  0
   -5.1762  -12.4536   -4.5227 H   0  0  0  0  0  0  0  0  0  0
   -8.0632  -11.7098    3.3270 H   0  0  0  0  0  0  0  0  0  0
   -9.4735   -9.7047    3.2157 H   0  0  0  0  0  0  0  0  0  0
   -9.7022   -8.4527    1.0957 H   0  0  0  0  0  0  0  0  0  0
   -8.4544   -9.1545   -0.9010 H   0  0  0  0  0  0  0  0  0  0
   -5.6298  -12.3393    3.1875 H   0  0  0  0  0  0  0  0  0  0
   -4.4102  -14.4731    3.3708 H   0  0  0  0  0  0  0  0  0  0
   -4.7154  -16.2379    1.6581 H   0  0  0  0  0  0  0  0  0  0
   -6.2766  -15.8751   -0.2317 H   0  0  0  0  0  0  0  0  0  0
   -7.5383  -13.7687   -0.4141 H   0  0  0  0  0  0  0  0  0  0
   -4.6067   -9.1267   -4.5566 C   0  0  0  0  0  0  0  0  0  0
   -5.2090   -8.6996   -3.3754 C   0  0  0  0  0  0  0  0  0  0
   -4.4509   -8.4770   -2.2063 C   0  0  0  0  0  0  0  0  0  0
   -3.0370   -8.6479   -2.2637 C   0  0  0  0  0  0  0  0  0  0
   -2.4590   -9.1124   -3.4644 C   0  0  0  0  0  0  0  0  0  0
   -3.2365   -9.3523   -4.5952 C   0  0  0  0  0  0  0  0  0  0
   -1.2536   -9.4832   -0.7687 C   0  0  0  0  0  0  0  0  0  0
   -0.3480   -9.3650    0.2833 C   0  0  0  0  0  0  0  0  0  0
   -0.2912   -8.1899    1.0222 C   0  0  0  0  0  0  0  0  0  0
   -1.1150   -7.1173    0.6889 C   0  0  0  0  0  0  0  0  0  0
   -2.0127   -7.1948   -0.3965 C   0  0  0  0  0  0  0  0  0  0
   -2.1137   -8.4201   -1.1166 C   0  0  0  0  0  0  0  0  0  0
   -3.5452   -5.4071    0.3653 C   0  0  0  0  0  0  0  0  0  0
   -2.8118   -5.9741   -0.6968 C   0  0  0  0  0  0  0  0  0  0
   -2.8014   -5.3065   -1.9551 C   0  0  0  0  0  0  0  0  0  0
   -3.5683   -4.1357   -2.1133 C   0  0  0  0  0  0  0  0  0  0
   -4.2980   -3.6059   -1.0508 C   0  0  0  0  0  0  0  0  0  0
   -4.2781   -4.2347    0.1893 C   0  0  0  0  0  0  0  0  0  0
   -2.0033   -5.7591   -3.1259 C   0  0  0  0  0  0  0  0  0  0
   -0.5868   -5.8900   -3.1010 C   0  0  0  0  0  0  0  0  0  0
    0.0779   -6.3309   -4.2617 C   0  0  0  0  0  0  0  0  0  0
   -0.6284   -6.5918   -5.4358 C   0  0  0  0  0  0  0  0  0  0
   -2.0081   -6.4120   -5.4748 C   0  0  0  0  0  0  0  0  0  0
   -2.6910   -6.0009   -4.3307 C   0  0  0  0  0  0  0  0  0  0
    1.2415   -6.3875   -1.4608 C   0  0  0  0  0  0  0  0  0  0
    2.0322   -6.0362   -0.3630 C   0  0  0  0  0  0  0  0  0  0
    1.8336   -4.8124    0.2799 C   0  0  0  0  0  0  0  0  0  0
    0.8517   -3.9324   -0.1813 C   0  0  0  0  0  0  0  0  0  0
    0.0618   -4.2768   -1.2823 C   0  0  0  0  0  0  0  0  0  0
    0.2360   -5.5175   -1.9219 C   0  0  0  0  0  0  0  0  0  0
   -5.2092   -9.3047   -5.4378 H   0  0  0  0  0  0  0  0  0  0
   -6.2846   -8.5691   -3.3653 H   0  0  0  0  0  0  0  0  0  0
   -1.3884   -9.2623   -3.5365 H   0  0  0  0  0  0  0  0  0  0
   -2.7706   -9.6957   -5.5096 H   0  0  0  0  0  0  0  0  0  0
   -1.3010  -10.4249   -1.3025 H   0  0  0  0  0  0  0  0  0  0
    0.2956  -10.1965    0.5394 H   0  0  0  0  0  0  0  0  0  0
    0.4043   -8.1024    1.8468 H   0  0  0  0  0  0  0  0  0  0
   -1.0242   -6.2023    1.2618 H   0  0  0  0  0  0  0  0  0  0
   -3.5627   -5.8869    1.3367 H   0  0  0  0  0  0  0  0  0  0
   -3.5793   -3.6121   -3.0618 H   0  0  0  0  0  0  0  0  0  0
   -4.8730   -2.6994   -1.1879 H   0  0  0  0  0  0  0  0  0  0
   -4.8432   -3.8212    1.0146 H   0  0  0  0  0  0  0  0  0  0
    1.1556   -6.4384   -4.2711 H   0  0  0  0  0  0  0  0  0  0
   -0.1015   -6.9187   -6.3229 H   0  0  0  0  0  0  0  0  0  0
   -2.5535   -6.6073   -6.3890 H   0  0  0  0  0  0  0  0  0  0
   -3.7680   -5.8907   -4.3781 H   0  0  0  0  0  0  0  0  0  0
    1.3964   -7.3487   -1.9352 H   0  0  0  0  0  0  0  0  0  0
    2.7928   -6.7178   -0.0050 H   0  0  0  0  0  0  0  0  0  0
    2.4436   -4.5442    1.1326 H   0  0  0  0  0  0  0  0  0  0
    0.7070   -2.9792    0.3104 H   0  0  0  0  0  0  0  0  0  0
   -0.6744   -3.5694   -1.6413 H   0  0  0  0  0  0  0  0  0  0
  3  2  4  0  0  0
  4  3  4  0  0  0
  5  4  4  0  0  0
  6  5  4  0  0  0
  1  2  4  0  0  0
  1  6  4  0  0  0
  9  8  4  0  0  0
 10  9  4  0  0  0
 11 10  4  0  0  0
 12 11  4  0  0  0
  7  8  4  0  0  0
  7 12  4  0  0  0
 12  4  1  0  0  0
 15 14  4  0  0  0
 16 15  4  0  0  0
 17 16  4  0  0  0
 18 17  4  0  0  0
 13 14  4  0  0  0
 13 18  4  0  0  0
 14 11  1  0  0  0
 21 20  4  0  0  0
 22 21  4  0  0  0
 23 22  4  0  0  0
 24 23  4  0  0  0
 19 20  4  0  0  0
 19 24  4  0  0  0
 19 15  1  0  0  0
 27 26  4  0  0  0
 28 27  4  0  0  0
 29 28  4  0  0  0
 30 29  4  0  0  0
 25 26  4  0  0  0
 25 30  4  0  0  0
 30 20  1  0  0  0
  1 31  1  0  0  0
  2 32  1  0  0  0
  5 33  1  0  0  0
  6 34  1  0  0  0
  7 35  1  0  0  0
  8 36  1  0  0  0
  9 37  1  0  0  0
 10 38  1  0  0  0
 13 39  1  0  0  0
 16 40  1  0  0  0
 17 41  1  0  0  0
 18 42  1  0  0  0
 21 43  1  0  0  0
 22 44  1  0  0  0
 23 45  1  0  0  0
 24 46  1  0  0  0
 25 47  1  0  0  0
 26 48  1  0  0  0
 27 49  1  0  0  0
 28 50  1  0  0  0
 29 51  1  0  0  0
 54 53  4  0  0  0
 55 54  4  0  0  0
 56 55  4  0  0  0
 57 56  4  0  0  0
 52 53  4  0  0  0
 52 57  4  0  0  0
 60 59  4  0  0  0
 61 60  4  0  0  0
 62 61  4  0  0  0
 63 62  4  0  0  0
 58 59  4  0  0  0
 58 63  4  0  0  0
 63 55  1  0  0  0
 66 65  4  0  0  0
 67 66  4  0  0  0
 68 67  4  0  0  0
 69 68  4  0  0  0
 64 65  4  0  0  0
 64 69  4  0  0  0
 65 62  1  0  0  0
 72 71  4  0  0  0
 73 72  4  0  0  0
 74 73  4  0  0  0
 75 74  4  0  0  0
 70 71  4  0  0  0
 70 75  4  0  0  0
 70 66  1  0  0  0
 78 77  4  0  0  0
 79 78  4  0  0  0
 80 79  4  0  0  0
 81 80  4  0  0  0
 76 77  4  0  0  0
 76 81  4  0  0  0
 81 71  1  0  0  0
 52 82  1  0  0  0
 53 83  1  0  0  0
 56 84  1  0  0  0
 57 85  1  0  0  0
 58 86  1  0  0  0
 59 87  1  0  0  0
 60 88  1  0  0  0
 61 89  1  0  0  0
 64 90  1  0  0  0
 67 91  1  0  0  0
 68 92  1  0  0  0
 69 93  1  0  0  0
 72 94  1  0  0  0
 73 95  1  0  0  0
 74 96  1  0  0  0
 75 97  1  0  0  0
 76 98  1  0  0  0
 77 99  1  0  0  0
 78100  1  0  0  0
 79101  1  0  0  0
 54  3  1  0  0  0
 80102  1  0  0  0
M  END
M <Torsions> C12-C4; C14-C11; C19-C15; C30-C20; C63-C55; C65-C62; C70-C66; C81-C71; C54-C3; 

$$$$
G_OBIPH5_REFERENCE_PTMC
  VND_DOW_1QBIT     3D                             0

102111  0  0  0  0  0  0  0  0999 V2000
   -6.7695   -6.3905   -0.0874 C   0  0  0  0  0  0  0  0  0  0
   -6.0288   -6.8938   -1.1543 C   0  0  0  0  0  0  0  0  0  0
   -5.1967   -8.0229   -0.9995 C   0  0  0  0  0  0  0  0  0  0
   -5.1605   -8.6791    0.2655 C   0  0  0  0  0  0  0  0  0  0
   -5.8961   -8.1274    1.3360 C   0  0  0  0  0  0  0  0  0  0
   -6.6885   -6.9951    1.1606 C   0  0  0  0  0  0  0  0  0  0
   -3.3469   -9.7645    1.5486 C   0  0  0  0  0  0  0  0  0  0
   -2.5405  -10.8437    1.9031 C   0  0  0  0  0  0  0  0  0  0
   -2.7019  -12.0693    1.2689 C   0  0  0  0  0  0  0  0  0  0
   -3.6947  -12.2291    0.3046 C   0  0  0  0  0  0  0  0  0  0
   -4.5538  -11.1657   -0.0423 C   0  0  0  0  0  0  0  0  0  0
   -4.3480   -9.8922    0.5625 C   0  0  0  0  0  0  0  0  0  0
   -5.1994  -11.8195   -2.3413 C   0  0  0  0  0  0  0  0  0  0
   -5.6163  -11.4566   -1.0446 C   0  0  0  0  0  0  0  0  0  0
   -7.0077  -11.4746   -0.7423 C   0  0  0  0  0  0  0  0  0  0
   -7.9251  -11.7883   -1.7638 C   0  0  0  0  0  0  0  0  0  0
   -7.4869  -12.1243   -3.0435 C   0  0  0  0  0  0  0  0  0  0
   -6.1259  -12.1524   -3.3282 C   0  0  0  0  0  0  0  0  0  0
   -7.5607  -11.2115    0.6130 C   0  0  0  0  0  0  0  0  0  0
   -7.4271  -12.1223    1.6980 C   0  0  0  0  0  0  0  0  0  0
   -7.9780  -11.7797    2.9478 C   0  0  0  0  0  0  0  0  0  0
   -8.6871  -10.5903    3.1155 C   0  0  0  0  0  0  0  0  0  0
   -8.8651   -9.7260    2.0388 C   0  0  0  0  0  0  0  0  0  0
   -8.3068  -10.0321    0.7981 C   0  0  0  0  0  0  0  0  0  0
   -5.6381  -13.7732    2.2969 C   0  0  0  0  0  0  0  0  0  0
   -5.0436  -15.0329    2.1783 C   0  0  0  0  0  0  0  0  0  0
   -5.5969  -15.9908    1.3258 C   0  0  0  0  0  0  0  0  0  0
   -6.7526  -15.6949    0.5991 C   0  0  0  0  0  0  0  0  0  0
   -7.3541  -14.4386    0.7186 C   0  0  0  0  0  0  0  0  0  0
   -6.7909  -13.4570    1.5542 C   0  0  0  0  0  0  0  0  0  0
   -7.3917   -5.5158   -0.2253 H   0  0  0  0  0  0  0  0  0  0
   -6.0840   -6.3791   -2.1061 H   0  0  0  0  0  0  0  0  0  0
   -5.8814   -8.5975    2.3121 H   0  0  0  0  0  0  0  0  0  0
   -7.2558   -6.5975    1.9920 H   0  0  0  0  0  0  0  0  0  0
   -3.1717   -8.8112    2.0328 H   0  0  0  0  0  0  0  0  0  0
   -1.7726  -10.7212    2.6559 H   0  0  0  0  0  0  0  0  0  0
   -2.0666  -12.9039    1.5353 H   0  0  0  0  0  0  0  0  0  0
   -3.8191  -13.2053   -0.1484 H   0  0  0  0  0  0  0  0  0  0
   -4.1463  -11.8277   -2.5961 H   0  0  0  0  0  0  0  0  0  0
   -8.9889  -11.8037   -1.5590 H   0  0  0  0  0  0  0  0  0  0
   -8.2052  -12.3746   -3.8133 H   0  0  0  0  0  0  0  0  0  0
   -5.7863  -12.4176   -4.3211 H   0  0  0  0  0  0  0  0  0  0
   -7.8918  -12.4545    3.7906 H   0  0  0  0  0  0  0  0  0  0
   -9.1152  -10.3470    4.0794 H   0  0  0  0  0  0  0  0  0  0
   -9.4235   -8.8081    2.1686 H   0  0  0  0  0  0  0  0  0  0
   -8.4370   -9.3329   -0.0194 H   0  0  0  0  0  0  0  0  0  0
   -5.1846  -13.0364    2.9483 H   0  0  0  0  0  0  0  0  0  0
   -4.1485  -15.2630    2.7413 H   0  0  0  0  0  0  0  0  0  0
   -5.1334  -16.9641    1.2323 H   0  0  0  0  0  0  0  0  0  0
   -7.1873  -16.4421   -0.0520 H   0  0  0  0  0  0  0  0  0  0
   -8.2650  -14.2395    0.1697 H   0  0  0  0  0  0  0  0  0  0
   -4.6212   -9.2853   -4.5059 C   0  0  0  0  0  0  0  0  0  0
   -5.2224   -8.8456   -3.3288 C   0  0  0  0  0  0  0  0  0  0
   -4.4509   -8.4770   -2.2063 C   0  0  0  0  0  0  0  0  0  0
   -3.0298   -8.5124   -2.3102 C   0  0  0  0  0  0  0  0  0  0
   -2.4496   -8.9928   -3.5036 C   0  0  0  0  0  0  0  0  0  0
   -3.2374   -9.3780   -4.5861 C   0  0  0  0  0  0  0  0  0  0
   -1.2381   -9.1298   -0.7221 C   0  0  0  0  0  0  0  0  0  0
   -0.3228   -8.8636    0.2937 C   0  0  0  0  0  0  0  0  0  0
   -0.2529   -7.5926    0.8503 C   0  0  0  0  0  0  0  0  0  0
   -1.0735   -6.5755    0.3686 C   0  0  0  0  0  0  0  0  0  0
   -1.9811   -6.8063   -0.6864 C   0  0  0  0  0  0  0  0  0  0
   -2.0952   -8.1239   -1.2167 C   0  0  0  0  0  0  0  0  0  0
   -3.6632   -5.0482   -0.2344 C   0  0  0  0  0  0  0  0  0  0
   -2.7759   -5.6380   -1.1576 C   0  0  0  0  0  0  0  0  0  0
   -2.6223   -5.0368   -2.4399 C   0  0  0  0  0  0  0  0  0  0
   -3.4023   -3.9095   -2.7634 C   0  0  0  0  0  0  0  0  0  0
   -4.2846   -3.3567   -1.8372 C   0  0  0  0  0  0  0  0  0  0
   -4.4072   -3.9188   -0.5712 C   0  0  0  0  0  0  0  0  0  0
   -1.6605   -5.5154   -3.4688 C   0  0  0  0  0  0  0  0  0  0
   -0.2513   -5.3573   -3.3530 C   0  0  0  0  0  0  0  0  0  0
    0.5768   -5.8492   -4.3805 C   0  0  0  0  0  0  0  0  0  0
    0.0302   -6.4408   -5.5192 C   0  0  0  0  0  0  0  0  0  0
   -1.3509   -6.5467   -5.6560 C   0  0  0  0  0  0  0  0  0  0
   -2.1899   -6.0900   -4.6403 C   0  0  0  0  0  0  0  0  0  0
    1.2755   -5.3101   -1.3663 C   0  0  0  0  0  0  0  0  0  0
    1.8954   -4.6322   -0.3128 C   0  0  0  0  0  0  0  0  0  0
    1.6430   -3.2737   -0.1095 C   0  0  0  0  0  0  0  0  0  0
    0.7793   -2.5879   -0.9667 C   0  0  0  0  0  0  0  0  0  0
    0.1610   -3.2602   -2.0253 C   0  0  0  0  0  0  0  0  0  0
    0.3882   -4.6341   -2.2243 C   0  0  0  0  0  0  0  0  0  0
   -5.2326   -9.5762   -5.3501 H   0  0  0  0  0  0  0  0  0  0
   -6.3047   -8.8203   -3.2832 H   0  0  0  0  0  0  0  0  0  0
   -1.3725   -9.0417   -3.6097 H   0  0  0  0  0  0  0  0  0  0
   -2.7710   -9.7311   -5.4965 H   0  0  0  0  0  0  0  0  0  0
   -1.2955  -10.1397   -1.1105 H   0  0  0  0  0  0  0  0  0  0
    0.3184   -9.6525    0.6649 H   0  0  0  0  0  0  0  0  0  0
    0.4503   -7.3890    1.6475 H   0  0  0  0  0  0  0  0  0  0
   -0.9726   -5.5865    0.7992 H   0  0  0  0  0  0  0  0  0  0
   -3.7924   -5.4772    0.7522 H   0  0  0  0  0  0  0  0  0  0
   -3.3059   -3.4368   -3.7336 H   0  0  0  0  0  0  0  0  0  0
   -4.8680   -2.4838   -2.0997 H   0  0  0  0  0  0  0  0  0  0
   -5.0910   -3.4873    0.1483 H   0  0  0  0  0  0  0  0  0  0
    1.6528   -5.7414   -4.3188 H   0  0  0  0  0  0  0  0  0  0
    0.6798   -6.8032   -6.3054 H   0  0  0  0  0  0  0  0  0  0
   -1.7735   -6.9989   -6.5439 H   0  0  0  0  0  0  0  0  0  0
   -3.2610   -6.2048   -4.7582 H   0  0  0  0  0  0  0  0  0  0
    1.4678   -6.3679   -1.4974 H   0  0  0  0  0  0  0  0  0  0
    2.5643   -5.1632    0.3520 H   0  0  0  0  0  0  0  0  0  0
    2.1201   -2.7517    0.7096 H   0  0  0  0  0  0  0  0  0  0
    0.5940   -1.5324   -0.8153 H   0  0  0  0  0  0  0  0  0  0
   -0.4827   -2.7046   -2.6948 H   0  0  0  0  0  0  0  0  0  0
  3  2  4  0  0  0
  4  3  4  0  0  0
  5  4  4  0  0  0
  6  5  4  0  0  0
  1  2  4  0  0  0
  1  6  4  0  0  0
  9  8  4  0  0  0
 10  9  4  0  0  0
 11 10  4  0  0  0
 12 11  4  0  0  0
  7  8  4  0  0  0
  7 12  4  0  0  0
 12  4  1  0  0  0
 15 14  4  0  0  0
 16 15  4  0  0  0
 17 16  4  0  0  0
 18 17  4  0  0  0
 13 14  4  0  0  0
 13 18  4  0  0  0
 14 11  1  0  0  0
 21 20  4  0  0  0
 22 21  4  0  0  0
 23 22  4  0  0  0
 24 23  4  0  0  0
 19 20  4  0  0  0
 19 24  4  0  0  0
 19 15  1  0  0  0
 27 26  4  0  0  0
 28 27  4  0  0  0
 29 28  4  0  0  0
 30 29  4  0  0  0
 25 26  4  0  0  0
 25 30  4  0  0  0
 30 20  1  0  0  0
  1 31  1  0  0  0
  2 32  1  0  0  0
  5 33  1  0  0  0
  6 34  1  0  0  0
  7 35  1  0  0  0
  8 36  1  0  0  0
  9 37  1  0  0  0
 10 38  1  0  0  0
 13 39  1  0  0  0
 16 40  1  0  0  0
 17 41  1  0  0  0
 18 42  1  0  0  0
 21 43  1  0  0  0
 22 44  1  0  0  0
 23 45  1  0  0  0
 24 46  1  0  0  0
 25 47  1  0  0  0
 26 48  1  0  0  0
 27 49  1  0  0  0
 28 50  1  0  0  0
 29 51  1  0  0  0
 54 53  4  0  0  0
 55 54  4  0  0  0
 56 55  4  0  0  0
 57 56  4  0  0  0
 52 53  4  0  0  0
 52 57  4  0  0  0
 60 59  4  0  0  0
 61 60  4  0  0  0
 62 61  4  0  0  0
 63 62  4  0  0  0
 58 59  4  0  0  0
 58 63  4  0  0  0
 63 55  1  0  0  0
 66 65  4  0  0  0
 67 66  4  0  0  0
 68 67  4  0  0  0
 69 68  4  0  0  0
 64 65  4  0  0  0
 64 69  4  0  0  0
 65 62  1  0  0  0
 72 71  4  0  0  0
 73 72  4  0  0  0
 74 73  4  0  0  0
 75 74  4  0  0  0
 70 71  4  0  0  0
 70 75  4  0  0  0
 70 66  1  0  0  0
 78 77  4  0  0  0
 79 78  4  0  0  0
 80 79  4  0  0  0
 81 80  4  0  0  0
 76 77  4  0  0  0
 76 81  4  0  0  0
 81 71  1  0  0  0
 52 82  1  0  0  0
 53 83  1  0  0  0
 56 84  1  0  0  0
 57 85  1  0  0  0
 58 86  1  0  0  0
 59 87  1  0  0  0
 60 88  1  0  0  0
 61 89  1  0  0  0
 64 90  1  0  0  0
 67 91  1  0  0  0
 68 92  1  0  0  0
 69 93  1  0  0  0
 72 94  1  0  0  0
 73 95  1  0  0  0
 74 96  1  0  0  0
 75 97  1  0  0  0
 76 98  1  0  0  0
 77 99  1  0  0  0
 78100  1  0  0  0
 79101  1  0  0  0
 54  3  1  0  0  0
 80102  1  0  0  0
M  END
M <Torsions> C12-C4; C14-C11; C19-C15; C30-C20; C63-C55; C65-C62; C70-C66; C81-C71; C54-C3; 

$$$$
G_OBIPH5_VNDQA
  VND_DOW_1QBIT     3D                             0

102111  0  0  0  0  0  0  0  0999 V2000
   -6.7695   -6.3905   -0.0874 C   0  0  0  0  0  0  0  0  0  0
   -6.0288   -6.8938   -1.1543 C   0  0  0  0  0  0  0  0  0  0
   -5.1967   -8.0229   -0.9995 C   0  0  0  0  0  0  0  0  0  0
   -5.1605   -8.6791    0.2655 C   0  0  0  0  0  0  0  0  0  0
   -5.8961   -8.1274    1.3360 C   0  0  0  0  0  0  0  0  0  0
   -6.6885   -6.9951    1.1606 C   0  0  0  0  0  0  0  0  0  0
   -4.3474  -10.9143   -0.4103 C   0  0  0  0  0  0  0  0  0  0
   -3.6123  -12.0836   -0.2290 C   0  0  0  0  0  0  0  0  0  0
   -2.8762  -12.2677    0.9349 C   0  0  0  0  0  0  0  0  0  0
   -2.8437  -11.2675    1.9041 C   0  0  0  0  0  0  0  0  0  0
   -3.5433  -10.0558    1.7268 C   0  0  0  0  0  0  0  0  0  0
   -4.3480   -9.8922    0.5625 C   0  0  0  0  0  0  0  0  0  0
   -3.9940   -9.3100    4.0443 C   0  0  0  0  0  0  0  0  0  0
   -3.3986   -9.0306    2.7975 C   0  0  0  0  0  0  0  0  0  0
   -2.6265   -7.8423    2.6581 C   0  0  0  0  0  0  0  0  0  0
   -2.5377   -6.9532    3.7467 C   0  0  0  0  0  0  0  0  0  0
   -3.1530   -7.2443    4.9629 C   0  0  0  0  0  0  0  0  0  0
   -3.8691   -8.4267    5.1154 C   0  0  0  0  0  0  0  0  0  0
   -1.8684   -7.4909    1.4277 C   0  0  0  0  0  0  0  0  0  0
   -0.6544   -8.1312    1.0524 C   0  0  0  0  0  0  0  0  0  0
   -0.0136   -7.7345   -0.1371 C   0  0  0  0  0  0  0  0  0  0
   -0.5282   -6.6980   -0.9159 C   0  0  0  0  0  0  0  0  0  0
   -1.6859   -6.0348   -0.5183 C   0  0  0  0  0  0  0  0  0  0
   -2.3517   -6.4271    0.6424 C   0  0  0  0  0  0  0  0  0  0
    0.2353  -10.4500    1.3936 C   0  0  0  0  0  0  0  0  0  0
    0.8738  -11.4143    2.1789 C   0  0  0  0  0  0  0  0  0  0
    1.3004  -11.0956    3.4699 C   0  0  0  0  0  0  0  0  0  0
    1.0999   -9.8084    3.9740 C   0  0  0  0  0  0  0  0  0  0
    0.4669   -8.8389    3.1905 C   0  0  0  0  0  0  0  0  0  0
    0.0095   -9.1559    1.8986 C   0  0  0  0  0  0  0  0  0  0
   -7.3917   -5.5158   -0.2253 H   0  0  0  0  0  0  0  0  0  0
   -6.0840   -6.3791   -2.1061 H   0  0  0  0  0  0  0  0  0  0
   -5.8814   -8.5975    2.3121 H   0  0  0  0  0  0  0  0  0  0
   -7.2558   -6.5975    1.9920 H   0  0  0  0  0  0  0  0  0  0
   -4.9426  -10.8158   -1.3103 H   0  0  0  0  0  0  0  0  0  0
   -3.6333  -12.8586   -0.9841 H   0  0  0  0  0  0  0  0  0  0
   -2.3157  -13.1819    1.0813 H   0  0  0  0  0  0  0  0  0  0
   -2.2340  -11.4253    2.7857 H   0  0  0  0  0  0  0  0  0  0
   -4.5761  -10.2132    4.1834 H   0  0  0  0  0  0  0  0  0  0
   -1.9600   -6.0404    3.6628 H   0  0  0  0  0  0  0  0  0  0
   -3.0643   -6.5554    5.7929 H   0  0  0  0  0  0  0  0  0  0
   -4.3430   -8.6540    6.0616 H   0  0  0  0  0  0  0  0  0  0
    0.9121   -8.2042   -0.4463 H   0  0  0  0  0  0  0  0  0  0
   -0.0172   -6.3964   -1.8211 H   0  0  0  0  0  0  0  0  0  0
   -2.0784   -5.2246   -1.1191 H   0  0  0  0  0  0  0  0  0  0
   -3.2645   -5.9130    0.9194 H   0  0  0  0  0  0  0  0  0  0
   -0.1057  -10.7202    0.4019 H   0  0  0  0  0  0  0  0  0  0
    1.0299  -12.4116    1.7888 H   0  0  0  0  0  0  0  0  0  0
    1.7912  -11.8443    4.0778 H   0  0  0  0  0  0  0  0  0  0
    1.4417   -9.5591    4.9701 H   0  0  0  0  0  0  0  0  0  0
    0.3475   -7.8398    3.5886 H   0  0  0  0  0  0  0  0  0  0
   -2.2797   -9.1297   -3.1174 C   0  0  0  0  0  0  0  0  0  0
   -3.0672   -8.7047   -2.0498 C   0  0  0  0  0  0  0  0  0  0
   -4.4509   -8.4770   -2.2063 C   0  0  0  0  0  0  0  0  0  0
   -5.0495   -8.7393   -3.4730 C   0  0  0  0  0  0  0  0  0  0
   -4.2214   -9.1377   -4.5440 C   0  0  0  0  0  0  0  0  0  0
   -2.8524   -9.3263   -4.3676 C   0  0  0  0  0  0  0  0  0  0
   -6.8588   -7.4910   -4.6050 C   0  0  0  0  0  0  0  0  0  0
   -8.1880   -7.2545   -4.9484 C   0  0  0  0  0  0  0  0  0  0
   -9.1905   -8.0796   -4.4542 C   0  0  0  0  0  0  0  0  0  0
   -8.8632   -9.1643   -3.6439 C   0  0  0  0  0  0  0  0  0  0
   -7.5223   -9.4512   -3.3131 C   0  0  0  0  0  0  0  0  0  0
   -6.4997   -8.5707   -3.7705 C   0  0  0  0  0  0  0  0  0  0
   -7.6766  -10.6059   -1.1296 C   0  0  0  0  0  0  0  0  0  0
   -7.2793  -10.6626   -2.4810 C   0  0  0  0  0  0  0  0  0  0
   -6.7607  -11.8871   -2.9916 C   0  0  0  0  0  0  0  0  0  0
   -6.6088  -12.9814   -2.1179 C   0  0  0  0  0  0  0  0  0  0
   -6.9942  -12.8927   -0.7817 C   0  0  0  0  0  0  0  0  0  0
   -7.5370  -11.7103   -0.2909 C   0  0  0  0  0  0  0  0  0  0
   -6.3838  -12.0970   -4.4151 C   0  0  0  0  0  0  0  0  0  0
   -7.3361  -12.2968   -5.4531 C   0  0  0  0  0  0  0  0  0  0
   -6.8785  -12.4827   -6.7720 C   0  0  0  0  0  0  0  0  0  0
   -5.5138  -12.5193   -7.0579 C   0  0  0  0  0  0  0  0  0  0
   -4.5822  -12.3772   -6.0336 C   0  0  0  0  0  0  0  0  0  0
   -5.0116  -12.1664   -4.7238 C   0  0  0  0  0  0  0  0  0  0
   -9.6686  -11.4329   -5.7595 C   0  0  0  0  0  0  0  0  0  0
  -11.0464  -11.5201   -5.5409 C   0  0  0  0  0  0  0  0  0  0
  -11.5686  -12.5610   -4.7699 C   0  0  0  0  0  0  0  0  0  0
  -10.7148  -13.5235   -4.2260 C   0  0  0  0  0  0  0  0  0  0
   -9.3364  -13.4438   -4.4462 C   0  0  0  0  0  0  0  0  0  0
   -8.7970  -12.3857   -5.1999 C   0  0  0  0  0  0  0  0  0  0
   -1.2177   -9.2848   -2.9785 H   0  0  0  0  0  0  0  0  0  0
   -2.5853   -8.5230   -1.0965 H   0  0  0  0  0  0  0  0  0  0
   -4.6447   -9.3345   -5.5217 H   0  0  0  0  0  0  0  0  0  0
   -2.2382   -9.6449   -5.1997 H   0  0  0  0  0  0  0  0  0  0
   -6.1032   -6.8084   -4.9752 H   0  0  0  0  0  0  0  0  0  0
   -8.4421   -6.4147   -5.5820 H   0  0  0  0  0  0  0  0  0  0
  -10.2243   -7.8888   -4.7117 H   0  0  0  0  0  0  0  0  0  0
   -9.6632   -9.8096   -3.3014 H   0  0  0  0  0  0  0  0  0  0
   -8.0846   -9.6911   -0.7163 H   0  0  0  0  0  0  0  0  0  0
   -6.2133  -13.9222   -2.4820 H   0  0  0  0  0  0  0  0  0  0
   -6.8800  -13.7473   -0.1276 H   0  0  0  0  0  0  0  0  0  0
   -7.8383  -11.6430    0.7465 H   0  0  0  0  0  0  0  0  0  0
   -7.5813  -12.6381   -7.5813 H   0  0  0  0  0  0  0  0  0  0
   -5.1780  -12.6748   -8.0750 H   0  0  0  0  0  0  0  0  0  0
   -3.5236  -12.4138   -6.2561 H   0  0  0  0  0  0  0  0  0  0
   -4.2682  -12.0347   -3.9465 H   0  0  0  0  0  0  0  0  0  0
   -9.2793  -10.6083   -6.3437 H   0  0  0  0  0  0  0  0  0  0
  -11.7083  -10.7744   -5.9617 H   0  0  0  0  0  0  0  0  0  0
  -12.6351  -12.6241   -4.5979 H   0  0  0  0  0  0  0  0  0  0
  -11.1220  -14.3363   -3.6388 H   0  0  0  0  0  0  0  0  0  0
   -8.6950  -14.2148   -4.0396 H   0  0  0  0  0  0  0  0  0  0
  3  2  4  0  0  0
  4  3  4  0  0  0
  5  4  4  0  0  0
  6  5  4  0  0  0
  1  2  4  0  0  0
  1  6  4  0  0  0
  9  8  4  0  0  0
 10  9  4  0  0  0
 11 10  4  0  0  0
 12 11  4  0  0  0
  7  8  4  0  0  0
  7 12  4  0  0  0
 12  4  1  0  0  0
 15 14  4  0  0  0
 16 15  4  0  0  0
 17 16  4  0  0  0
 18 17  4  0  0  0
 13 14  4  0  0  0
 13 18  4  0  0  0
 14 11  1  0  0  0
 21 20  4  0  0  0
 22 21  4  0  0  0
 23 22  4  0  0  0
 24 23  4  0  0  0
 19 20  4  0  0  0
 19 24  4  0  0  0
 19 15  1  0  0  0
 27 26  4  0  0  0
 28 27  4  0  0  0
 29 28  4  0  0  0
 30 29  4  0  0  0
 25 26  4  0  0  0
 25 30  4  0  0  0
 30 20  1  0  0  0
  1 31  1  0  0  0
  2 32  1  0  0  0
  5 33  1  0  0  0
  6 34  1  0  0  0
  7 35  1  0  0  0
  8 36  1  0  0  0
  9 37  1  0  0  0
 10 38  1  0  0  0
 13 39  1  0  0  0
 16 40  1  0  0  0
 17 41  1  0  0  0
 18 42  1  0  0  0
 21 43  1  0  0  0
 22 44  1  0  0  0
 23 45  1  0  0  0
 24 46  1  0  0  0
 25 47  1  0  0  0
 26 48  1  0  0  0
 27 49  1  0  0  0
 28 50  1  0  0  0
 29 51  1  0  0  0
 54 53  4  0  0  0
 55 54  4  0  0  0
 56 55  4  0  0  0
 57 56  4  0  0  0
 52 53  4  0  0  0
 52 57  4  0  0  0
 60 59  4  0  0  0
 61 60  4  0  0  0
 62 61  4  0  0  0
 63 62  4  0  0  0
 58 59  4  0  0  0
 58 63  4  0  0  0
 63 55  1  0  0  0
 66 65  4  0  0  0
 67 66  4  0  0  0
 68 67  4  0  0  0
 69 68  4  0  0  0
 64 65  4  0  0  0
 64 69  4  0  0  0
 65 62  1  0  0  0
 72 71  4  0  0  0
 73 72  4  0  0  0
 74 73  4  0  0  0
 75 74  4  0  0  0
 70 71  4  0  0  0
 70 75  4  0  0  0
 70 66  1  0  0  0
 78 77  4  0  0  0
 79 78  4  0  0  0
 80 79  4  0  0  0
 81 80  4  0  0  0
 76 77  4  0  0  0
 76 81  4  0  0  0
 81 71  1  0  0  0
 52 82  1  0  0  0
 53 83  1  0  0  0
 56 84  1  0  0  0
 57 85  1  0  0  0
 58 86  1  0  0  0
 59 87  1  0  0  0
 60 88  1  0  0  0
 61 89  1  0  0  0
 64 90  1  0  0  0
 67 91  1  0  0  0
 68 92  1  0  0  0
 69 93  1  0  0  0
 72 94  1  0  0  0
 73 95  1  0  0  0
 74 96  1  0  0  0
 75 97  1  0  0  0
 76 98  1  0  0  0
 77 99  1  0  0  0
 78100  1  0  0  0
 79101  1  0  0  0
 54  3  1  0  0  0
 80102  1  0  0  0
M  END
M <Torsions> C12-C4; C14-C11; C19-C15; C30-C20; C63-C55; C65-C62; C70-C66; C81-C71; C54-C3; 

$$$$
H_OBIPH8_INITIAL
  VND_DOW_1QBIT     3D                             0

162177  0  0  0  0  0  0  0  0999 V2000
   -6.8257   -6.4177   -0.1554 C   0  0  0  0  0  0  0  0  0  0
   -6.0465   -6.9116   -1.1992 C   0  0  0  0  0  0  0  0  0  0
   -5.1846   -8.0124   -1.0105 C   0  0  0  0  0  0  0  0  0  0
   -5.1634   -8.6560    0.2609 C   0  0  0  0  0  0  0  0  0  0
   -5.9317   -8.1089    1.3102 C   0  0  0  0  0  0  0  0  0  0
   -6.7504   -7.0006    1.1035 C   0  0  0  0  0  0  0  0  0  0
   -3.4868   -9.7677    1.7001 C   0  0  0  0  0  0  0  0  0  0
   -2.6850  -10.8409    2.0832 C   0  0  0  0  0  0  0  0  0  0
   -2.7052  -12.0203    1.3487 C   0  0  0  0  0  0  0  0  0  0
   -3.5556  -12.1436    0.2521 C   0  0  0  0  0  0  0  0  0  0
   -4.4108  -11.0896   -0.1303 C   0  0  0  0  0  0  0  0  0  0
   -4.3423   -9.8572    0.5819 C   0  0  0  0  0  0  0  0  0  0
   -4.7462  -11.8063   -2.4771 C   0  0  0  0  0  0  0  0  0  0
   -5.3255  -11.3451   -1.2777 C   0  0  0  0  0  0  0  0  0  0
   -6.7430  -11.2354   -1.1996 C   0  0  0  0  0  0  0  0  0  0
   -7.5149  -11.5187   -2.3428 C   0  0  0  0  0  0  0  0  0  0
   -6.9148  -11.9504   -3.5243 C   0  0  0  0  0  0  0  0  0  0
   -5.5342  -12.1080   -3.5868 C   0  0  0  0  0  0  0  0  0  0
   -7.4739  -10.8737    0.0439 C   0  0  0  0  0  0  0  0  0  0
   -7.3864  -11.6319    1.2444 C   0  0  0  0  0  0  0  0  0  0
   -8.1060  -11.2033    2.3762 C   0  0  0  0  0  0  0  0  0  0
   -8.9340  -10.0824    2.3149 C   0  0  0  0  0  0  0  0  0  0
   -9.0653   -9.3760    1.1224 C   0  0  0  0  0  0  0  0  0  0
   -8.3422   -9.7668   -0.0042 C   0  0  0  0  0  0  0  0  0  0
   -5.7616  -13.1326    2.4252 C   0  0  0  0  0  0  0  0  0  0
   -5.0551  -14.3348    2.5267 C   0  0  0  0  0  0  0  0  0  0
   -5.2095  -15.3225    1.5512 C   0  0  0  0  0  0  0  0  0  0
   -6.0801  -15.1148    0.4787 C   0  0  0  0  0  0  0  0  0  0
   -6.7927  -13.9166    0.3755 C   0  0  0  0  0  0  0  0  0  0
   -6.6250  -12.9040    1.3377 C   0  0  0  0  0  0  0  0  0  0
   -7.4703   -5.5638   -0.3183 H   0  0  0  0  0  0  0  0  0  0
   -6.0946   -6.4103   -2.1586 H   0  0  0  0  0  0  0  0  0  0
   -5.9256   -8.5670    2.2920 H   0  0  0  0  0  0  0  0  0  0
   -7.3451   -6.6076    1.9179 H   0  0  0  0  0  0  0  0  0  0
   -3.4201   -8.8472    2.2677 H   0  0  0  0  0  0  0  0  0  0
   -2.0285  -10.7476    2.9385 H   0  0  0  0  0  0  0  0  0  0
   -2.0724  -12.8491    1.6386 H   0  0  0  0  0  0  0  0  0  0
   -3.5762  -13.0873   -0.2798 H   0  0  0  0  0  0  0  0  0  0
   -3.6713  -11.9150   -2.5600 H   0  0  0  0  0  0  0  0  0  0
   -8.5946  -11.4362   -2.3088 H   0  0  0  0  0  0  0  0  0  0
   -7.5242  -12.1752   -4.3900 H   0  0  0  0  0  0  0  0  0  0
   -5.0698  -12.4490   -4.5030 H   0  0  0  0  0  0  0  0  0  0
   -8.0575  -11.7619    3.3029 H   0  0  0  0  0  0  0  0  0  0
   -9.4897   -9.7719    3.1903 H   0  0  0  0  0  0  0  0  0  0
   -9.7161   -8.5125    1.0742 H   0  0  0  0  0  0  0  0  0  0
   -8.4402   -9.1874   -0.9145 H   0  0  0  0  0  0  0  0  0  0
   -5.6153  -12.3702    3.1805 H   0  0  0  0  0  0  0  0  0  0
   -4.3809  -14.4966    3.3579 H   0  0  0  0  0  0  0  0  0  0
   -4.6586  -16.2508    1.6291 H   0  0  0  0  0  0  0  0  0  0
   -6.2086  -15.8859   -0.2699 H   0  0  0  0  0  0  0  0  0  0
   -7.4841  -13.7873   -0.4471 H   0  0  0  0  0  0  0  0  0  0
   -4.4537   -9.1447   -4.5328 C   0  0  0  0  0  0  0  0  0  0
   -5.1047   -8.7147   -3.3786 C   0  0  0  0  0  0  0  0  0  0
   -4.3903   -8.4548   -2.1900 C   0  0  0  0  0  0  0  0  0  0
   -2.9707   -8.5814   -2.2023 C   0  0  0  0  0  0  0  0  0  0
   -2.3422   -9.0497   -3.3755 C   0  0  0  0  0  0  0  0  0  0
   -3.0773   -9.3343   -4.5242 C   0  0  0  0  0  0  0  0  0  0
   -1.2266   -9.3463   -0.6289 C   0  0  0  0  0  0  0  0  0  0
   -0.3646   -9.1897    0.4542 C   0  0  0  0  0  0  0  0  0  0
   -0.3516   -7.9959    1.1645 C   0  0  0  0  0  0  0  0  0  0
   -1.1699   -6.9405    0.7679 C   0  0  0  0  0  0  0  0  0  0
   -2.0303   -7.0598   -0.3440 C   0  0  0  0  0  0  0  0  0  0
   -2.0906   -8.3064   -1.0327 C   0  0  0  0  0  0  0  0  0  0
   -3.6387   -5.3241    0.3660 C   0  0  0  0  0  0  0  0  0  0
   -2.8631   -5.8710   -0.6781 C   0  0  0  0  0  0  0  0  0  0
   -2.8806   -5.2308   -1.9514 C   0  0  0  0  0  0  0  0  0  0
   -3.7403   -4.1289   -2.1446 C   0  0  0  0  0  0  0  0  0  0
   -4.5216   -3.6313   -1.1041 C   0  0  0  0  0  0  0  0  0  0
   -4.4531   -4.2136    0.1554 C   0  0  0  0  0  0  0  0  0  0
   -2.0882   -5.6784   -3.1298 C   0  0  0  0  0  0  0  0  0  0
   -0.6684   -5.8013   -3.1464 C   0  0  0  0  0  0  0  0  0  0
   -0.0421   -6.2662   -4.3222 C   0  0  0  0  0  0  0  0  0  0
   -0.7796   -6.5518   -5.4689 C   0  0  0  0  0  0  0  0  0  0
   -2.1565   -6.3669   -5.4730 C   0  0  0  0  0  0  0  0  0  0
   -2.8054   -5.9412   -4.3161 C   0  0  0  0  0  0  0  0  0  0
    1.0869   -6.5607   -1.5831 C   0  0  0  0  0  0  0  0  0  0
    1.9587   -6.3998   -0.5085 C   0  0  0  0  0  0  0  0  0  0
    1.9730   -5.2059    0.2014 C   0  0  0  0  0  0  0  0  0  0
    1.1459   -4.1546   -0.1874 C   0  0  0  0  0  0  0  0  0  0
    0.2755   -4.2778   -1.2913 C   0  0  0  0  0  0  0  0  0  0
    0.2154   -5.5243   -1.9801 C   0  0  0  0  0  0  0  0  0  0
   -5.0226   -9.3530   -5.4295 H   0  0  0  0  0  0  0  0  0  0
   -6.1833   -8.6144   -3.4038 H   0  0  0  0  0  0  0  0  0  0
   -1.2658   -9.1691   -3.4111 H   0  0  0  0  0  0  0  0  0  0
   -2.5733   -9.6796   -5.4175 H   0  0  0  0  0  0  0  0  0  0
   -1.2405  -10.3012   -1.1408 H   0  0  0  0  0  0  0  0  0  0
    0.2795  -10.0054    0.7557 H   0  0  0  0  0  0  0  0  0  0
    0.3108   -7.8780    2.0122 H   0  0  0  0  0  0  0  0  0  0
   -1.1105   -6.0091    1.3184 H   0  0  0  0  0  0  0  0  0  0
   -3.6355   -5.7800    1.3489 H   0  0  0  0  0  0  0  0  0  0
   -3.7855   -3.6299   -3.1053 H   0  0  0  0  0  0  0  0  0  0
   -5.1641   -2.7766   -1.2707 H   0  0  0  0  0  0  0  0  0  0
   -5.0507   -3.8189    0.9668 H   0  0  0  0  0  0  0  0  0  0
    1.0345   -6.3823   -4.3615 H   0  0  0  0  0  0  0  0  0  0
   -0.2772   -6.8947   -6.3640 H   0  0  0  0  0  0  0  0  0  0
   -2.7277   -6.5765   -6.3680 H   0  0  0  0  0  0  0  0  0  0
   -3.8842   -5.8434   -4.3381 H   0  0  0  0  0  0  0  0  0  0
    1.0729   -7.5157   -2.0949 H   0  0  0  0  0  0  0  0  0  0
    2.6096   -7.2124   -0.2132 H   0  0  0  0  0  0  0  0  0  0
    2.6423   -5.0850    1.0433 H   0  0  0  0  0  0  0  0  0  0
    1.2057   -3.2233    0.3632 H   0  0  0  0  0  0  0  0  0  0
    4.0007   -0.9431   -7.2794 C   0  0  0  0  0  0  0  0  0  0
    4.6796   -0.6402   -6.0991 C   0  0  0  0  0  0  0  0  0  0
    3.9824   -0.2026   -4.9565 C   0  0  0  0  0  0  0  0  0  0
    2.5630   -0.1196   -5.0047 C   0  0  0  0  0  0  0  0  0  0
    1.9026   -0.4020   -6.2159 C   0  0  0  0  0  0  0  0  0  0
    2.6167   -0.8085   -7.3425 C   0  0  0  0  0  0  0  0  0  0
    0.9309    1.4670   -4.0410 C   0  0  0  0  0  0  0  0  0  0
    0.1711    1.9909   -2.9968 C   0  0  0  0  0  0  0  0  0  0
    0.1959    1.3844   -1.7456 C   0  0  0  0  0  0  0  0  0  0
    0.9623    0.2383   -1.5409 C   0  0  0  0  0  0  0  0  0  0
    1.7259   -0.3234   -2.5845 C   0  0  0  0  0  0  0  0  0  0
    1.7327    0.3243   -3.8532 C   0  0  0  0  0  0  0  0  0  0
    3.4377   -1.3939   -1.1597 C   0  0  0  0  0  0  0  0  0  0
    2.5565   -1.5153   -2.2544 C   0  0  0  0  0  0  0  0  0  0
    2.4992   -2.7553   -2.9544 C   0  0  0  0  0  0  0  0  0  0
    3.3846   -3.7873   -2.5777 C   0  0  0  0  0  0  0  0  0  0
    4.2737   -3.6251   -1.5174 C   0  0  0  0  0  0  0  0  0  0
    4.2874   -2.4367   -0.7980 C   0  0  0  0  0  0  0  0  0  0
    1.6005   -3.0271   -4.1111 C   0  0  0  0  0  0  0  0  0  0
    0.1818   -2.8954   -4.0776 C   0  0  0  0  0  0  0  0  0  0
   -0.5507   -3.1482   -5.2567 C   0  0  0  0  0  0  0  0  0  0
    0.0823   -3.5689   -6.4242 C   0  0  0  0  0  0  0  0  0  0
    1.4581   -3.7608   -6.4376 C   0  0  0  0  0  0  0  0  0  0
    2.2102   -3.4896   -5.2967 C   0  0  0  0  0  0  0  0  0  0
   -0.5651   -3.0920   -1.6169 C   0  0  0  0  0  0  0  0  0  0
   -1.3313   -2.5482   -0.5641 C   0  0  0  0  0  0  0  0  0  0
   -2.1429   -1.4334   -0.7621 C   0  0  0  0  0  0  0  0  0  0
   -2.2186   -0.8436   -2.0176 C   0  0  0  0  0  0  0  0  0  0
   -1.4505   -1.3408   -3.0680 C   0  0  0  0  0  0  0  0  0  0
   -0.5946   -2.4482   -2.8882 C   0  0  0  0  0  0  0  0  0  0
    4.5519   -1.2670   -8.1527 H   0  0  0  0  0  0  0  0  0  0
    5.7603   -0.7123   -6.0900 H   0  0  0  0  0  0  0  0  0  0
    0.8236   -0.3277   -6.2814 H   0  0  0  0  0  0  0  0  0  0
    2.0925   -1.0358   -8.2617 H   0  0  0  0  0  0  0  0  0  0
    0.9157    1.9742   -4.9983 H   0  0  0  0  0  0  0  0  0  0
   -0.4313    2.8757   -3.1566 H   0  0  0  0  0  0  0  0  0  0
   -0.3921    1.7937   -0.9343 H   0  0  0  0  0  0  0  0  0  0
    0.9471   -0.2259   -0.5619 H   0  0  0  0  0  0  0  0  0  0
    3.4951   -0.4670   -0.6016 H   0  0  0  0  0  0  0  0  0  0
    3.3705   -4.7389   -3.0958 H   0  0  0  0  0  0  0  0  0  0
    4.9378   -4.4332   -1.2396 H   0  0  0  0  0  0  0  0  0  0
    4.9693   -2.3154    0.0336 H   0  0  0  0  0  0  0  0  0  0
   -1.6293   -3.0447   -5.2657 H   0  0  0  0  0  0  0  0  0  0
   -0.5006   -3.7698   -7.3136 H   0  0  0  0  0  0  0  0  0  0
    1.9481   -4.1002   -7.3409 H   0  0  0  0  0  0  0  0  0  0
    3.2856   -3.6110   -5.3499 H   0  0  0  0  0  0  0  0  0  0
   -1.3207   -3.0085    0.4168 H   0  0  0  0  0  0  0  0  0  0
   -2.7313   -1.0401    0.0566 H   0  0  0  0  0  0  0  0  0  0
   -2.8582    0.0153   -2.1741 H   0  0  0  0  0  0  0  0  0  0
   -1.5022   -0.8369   -4.0259 H   0  0  0  0  0  0  0  0  0  0
    6.5599   -0.2128   -2.1757 C   0  0  0  0  0  0  0  0  0  0
    5.7990   -0.6099   -3.2791 C   0  0  0  0  0  0  0  0  0  0
    4.7735    0.2181   -3.7721 C   0  0  0  0  0  0  0  0  0  0
    4.5486    1.4642   -3.1590 C   0  0  0  0  0  0  0  0  0  0
    5.3085    1.8542   -2.0520 C   0  0  0  0  0  0  0  0  0  0
    6.3108    1.0153   -1.5589 C   0  0  0  0  0  0  0  0  0  0
    7.3365   -0.8625   -1.7933 H   0  0  0  0  0  0  0  0  0  0
    5.9928   -1.5741   -3.7332 H   0  0  0  0  0  0  0  0  0  0
    5.1246    2.8109   -1.5805 H   0  0  0  0  0  0  0  0  0  0
    6.8977    1.3189   -0.7017 H   0  0  0  0  0  0  0  0  0  0
    3.7961    2.1407   -3.5433 H   0  0  0  0  0  0  0  0  0  0
  3  2  4  0  0  0
  4  3  4  0  0  0
  5  4  4  0  0  0
  6  5  4  0  0  0
  1  2  4  0  0  0
  1  6  4  0  0  0
  9  8  4  0  0  0
 10  9  4  0  0  0
 11 10  4  0  0  0
 12 11  4  0  0  0
  7  8  4  0  0  0
  7 12  4  0  0  0
 12  4  1  0  0  0
 15 14  4  0  0  0
 16 15  4  0  0  0
 17 16  4  0  0  0
 18 17  4  0  0  0
 13 14  4  0  0  0
 13 18  4  0  0  0
 14 11  1  0  0  0
 21 20  4  0  0  0
 22 21  4  0  0  0
 23 22  4  0  0  0
 24 23  4  0  0  0
 19 20  4  0  0  0
 19 24  4  0  0  0
 19 15  1  0  0  0
 27 26  4  0  0  0
 28 27  4  0  0  0
 29 28  4  0  0  0
 30 29  4  0  0  0
 25 26  4  0  0  0
 25 30  4  0  0  0
 30 20  1  0  0  0
  1 31  1  0  0  0
  2 32  1  0  0  0
  5 33  1  0  0  0
  6 34  1  0  0  0
  7 35  1  0  0  0
  8 36  1  0  0  0
  9 37  1  0  0  0
 10 38  1  0  0  0
 13 39  1  0  0  0
 16 40  1  0  0  0
 17 41  1  0  0  0
 18 42  1  0  0  0
 21 43  1  0  0  0
 22 44  1  0  0  0
 23 45  1  0  0  0
 24 46  1  0  0  0
 25 47  1  0  0  0
 26 48  1  0  0  0
 27 49  1  0  0  0
 28 50  1  0  0  0
 29 51  1  0  0  0
 54 53  4  0  0  0
 55 54  4  0  0  0
 56 55  4  0  0  0
 57 56  4  0  0  0
 52 53  4  0  0  0
 52 57  4  0  0  0
 60 59  4  0  0  0
 61 60  4  0  0  0
 62 61  4  0  0  0
 63 62  4  0  0  0
 58 59  4  0  0  0
 58 63  4  0  0  0
 63 55  1  0  0  0
 66 65  4  0  0  0
 67 66  4  0  0  0
 68 67  4  0  0  0
 69 68  4  0  0  0
 64 65  4  0  0  0
 64 69  4  0  0  0
 65 62  1  0  0  0
 72 71  4  0  0  0
 73 72  4  0  0  0
 74 73  4  0  0  0
 75 74  4  0  0  0
 70 71  4  0  0  0
 70 75  4  0  0  0
 70 66  1  0  0  0
 78 77  4  0  0  0
 79 78  4  0  0  0
 80 79  4  0  0  0
 81 80  4  0  0  0
 76 77  4  0  0  0
 76 81  4  0  0  0
 81 71  1  0  0  0
 52 82  1  0  0  0
 53 83  1  0  0  0
 56 84  1  0  0  0
 57 85  1  0  0  0
 58 86  1  0  0  0
 59 87  1  0  0  0
 60 88  1  0  0  0
 61 89  1  0  0  0
 64 90  1  0  0  0
 67 91  1  0  0  0
 68 92  1  0  0  0
 69 93  1  0  0  0
 72 94  1  0  0  0
 73 95  1  0  0  0
 74 96  1  0  0  0
 75 97  1  0  0  0
 76 98  1  0  0  0
 77 99  1  0  0  0
 78100  1  0  0  0
 79101  1  0  0  0
 54  3  1  0  0  0
104103  4  0  0  0
105104  4  0  0  0
106105  4  0  0  0
107106  4  0  0  0
102103  4  0  0  0
102107  4  0  0  0
110109  4  0  0  0
111110  4  0  0  0
112111  4  0  0  0
113112  4  0  0  0
108109  4  0  0  0
108113  4  0  0  0
113105  1  0  0  0
116115  4  0  0  0
117116  4  0  0  0
118117  4  0  0  0
119118  4  0  0  0
114115  4  0  0  0
114119  4  0  0  0
115112  1  0  0  0
122121  4  0  0  0
123122  4  0  0  0
124123  4  0  0  0
125124  4  0  0  0
120121  4  0  0  0
120125  4  0  0  0
120116  1  0  0  0
128127  4  0  0  0
129128  4  0  0  0
130129  4  0  0  0
131130  4  0  0  0
126127  4  0  0  0
126131  4  0  0  0
131121  1  0  0  0
102132  1  0  0  0
103133  1  0  0  0
106134  1  0  0  0
107135  1  0  0  0
108136  1  0  0  0
109137  1  0  0  0
110138  1  0  0  0
111139  1  0  0  0
114140  1  0  0  0
117141  1  0  0  0
118142  1  0  0  0
119143  1  0  0  0
122144  1  0  0  0
123145  1  0  0  0
124146  1  0  0  0
125147  1  0  0  0
127148  1  0  0  0
128149  1  0  0  0
129150  1  0  0  0
130151  1  0  0  0
154153  4  0  0  0
155154  4  0  0  0
156155  4  0  0  0
157156  4  0  0  0
152153  4  0  0  0
152157  4  0  0  0
152158  1  0  0  0
153159  1  0  0  0
156160  1  0  0  0
157161  1  0  0  0
154104  1  0  0  0
126 80  1  0  0  0
155162  1  0  0  0
M  END
M <Torsions> C12-C4; C14-C11; C19-C15; C30-C20; C63-C55; C65-C62; C70-C66; C81-C71; C54-C3; C113-C105; C115-C112; C120-C116; C131-C121; C154-C104; C126-C80; 

$$$$
H_OBIPH8_REFERENCE_PTMC
  VND_DOW_1QBIT     3D                             0

162177  0  0  0  0  0  0  0  0999 V2000
   -6.7646   -6.6689    0.5699 C   0  0  0  0  0  0  0  0  0  0
   -6.0991   -7.1137   -0.5702 C   0  0  0  0  0  0  0  0  0  0
   -5.2684   -8.2534   -0.5338 C   0  0  0  0  0  0  0  0  0  0
   -5.1625   -8.9854    0.6844 C   0  0  0  0  0  0  0  0  0  0
   -5.8146   -8.4883    1.8326 C   0  0  0  0  0  0  0  0  0  0
   -6.6036   -7.3413    1.7749 C   0  0  0  0  0  0  0  0  0  0
   -3.2842  -10.1872    1.7550 C   0  0  0  0  0  0  0  0  0  0
   -2.4843  -11.3053    1.9816 C   0  0  0  0  0  0  0  0  0  0
   -2.7334  -12.4882    1.2962 C   0  0  0  0  0  0  0  0  0  0
   -3.8064  -12.5680    0.4113 C   0  0  0  0  0  0  0  0  0  0
   -4.6593  -11.4656    0.1973 C   0  0  0  0  0  0  0  0  0  0
   -4.3649  -10.2332    0.8493 C   0  0  0  0  0  0  0  0  0  0
   -5.5253  -11.9308   -2.0759 C   0  0  0  0  0  0  0  0  0  0
   -5.8139  -11.6738   -0.7203 C   0  0  0  0  0  0  0  0  0  0
   -7.1703  -11.7153   -0.2890 C   0  0  0  0  0  0  0  0  0  0
   -8.1841  -11.9372   -1.2408 C   0  0  0  0  0  0  0  0  0  0
   -7.8729  -12.1651   -2.5801 C   0  0  0  0  0  0  0  0  0  0
   -6.5450  -12.1764   -2.9942 C   0  0  0  0  0  0  0  0  0  0
   -7.5875  -11.5768    1.1316 C   0  0  0  0  0  0  0  0  0  0
   -7.3967  -12.6011    2.1002 C   0  0  0  0  0  0  0  0  0  0
   -7.8134  -12.3730    3.4257 C   0  0  0  0  0  0  0  0  0  0
   -8.4502  -11.1838    3.7805 C   0  0  0  0  0  0  0  0  0  0
   -8.6902  -10.2065    2.8183 C   0  0  0  0  0  0  0  0  0  0
   -8.2631  -10.3997    1.5049 C   0  0  0  0  0  0  0  0  0  0
   -5.6419  -14.3746    2.3485 C   0  0  0  0  0  0  0  0  0  0
   -5.1241  -15.6370    2.0438 C   0  0  0  0  0  0  0  0  0  0
   -5.8021  -16.4768    1.1571 C   0  0  0  0  0  0  0  0  0  0
   -7.0055  -16.0605    0.5828 C   0  0  0  0  0  0  0  0  0  0
   -7.5300  -14.8012    0.8883 C   0  0  0  0  0  0  0  0  0  0
   -6.8423  -13.9364    1.7592 C   0  0  0  0  0  0  0  0  0  0
   -7.3866   -5.7845    0.5230 H   0  0  0  0  0  0  0  0  0  0
   -6.2103   -6.5447   -1.4856 H   0  0  0  0  0  0  0  0  0  0
   -5.7415   -9.0145    2.7768 H   0  0  0  0  0  0  0  0  0  0
   -7.1094   -6.9871    2.6637 H   0  0  0  0  0  0  0  0  0  0
   -3.0415   -9.2673    2.2734 H   0  0  0  0  0  0  0  0  0  0
   -1.6542  -11.2455    2.6733 H   0  0  0  0  0  0  0  0  0  0
   -2.1037  -13.3527    1.4625 H   0  0  0  0  0  0  0  0  0  0
   -3.9979  -13.5137   -0.0816 H   0  0  0  0  0  0  0  0  0  0
   -4.5010  -11.9217   -2.4292 H   0  0  0  0  0  0  0  0  0  0
   -9.2236  -11.9668   -0.9370 H   0  0  0  0  0  0  0  0  0  0
   -8.6639  -12.3457   -3.2963 H   0  0  0  0  0  0  0  0  0  0
   -6.3042  -12.3594   -4.0333 H   0  0  0  0  0  0  0  0  0  0
   -7.6804  -13.1358    4.1831 H   0  0  0  0  0  0  0  0  0  0
   -8.7750  -11.0278    4.8011 H   0  0  0  0  0  0  0  0  0  0
   -9.1935   -9.2887    3.0936 H   0  0  0  0  0  0  0  0  0  0
   -8.4378   -9.6152    0.7783 H   0  0  0  0  0  0  0  0  0  0
   -5.0932  -13.7290    3.0233 H   0  0  0  0  0  0  0  0  0  0
   -4.1921  -15.9604    2.4890 H   0  0  0  0  0  0  0  0  0  0
   -5.3977  -17.4520    0.9191 H   0  0  0  0  0  0  0  0  0  0
   -7.5365  -16.7170   -0.0943 H   0  0  0  0  0  0  0  0  0  0
   -8.4782  -14.5095    0.4557 H   0  0  0  0  0  0  0  0  0  0
   -4.9025   -9.3189   -4.1329 C   0  0  0  0  0  0  0  0  0  0
   -5.4338   -8.9374   -2.9028 C   0  0  0  0  0  0  0  0  0  0
   -4.5975   -8.6378   -1.8066 C   0  0  0  0  0  0  0  0  0  0
   -3.1849   -8.6726   -1.9928 C   0  0  0  0  0  0  0  0  0  0
   -2.6759   -9.0936   -3.2396 C   0  0  0  0  0  0  0  0  0  0
   -3.5262   -9.4194   -4.2940 C   0  0  0  0  0  0  0  0  0  0
   -1.3136   -9.3838   -0.5455 C   0  0  0  0  0  0  0  0  0  0
   -0.3459   -9.1817    0.4361 C   0  0  0  0  0  0  0  0  0  0
   -0.2345   -7.9441    1.0571 C   0  0  0  0  0  0  0  0  0  0
   -1.0622   -6.8929    0.6689 C   0  0  0  0  0  0  0  0  0  0
   -2.0303   -7.0598   -0.3440 C   0  0  0  0  0  0  0  0  0  0
   -2.1879   -8.3472   -0.9354 C   0  0  0  0  0  0  0  0  0  0
   -3.6387   -5.3241    0.3660 C   0  0  0  0  0  0  0  0  0  0
   -2.8631   -5.8710   -0.6781 C   0  0  0  0  0  0  0  0  0  0
   -2.8806   -5.2308   -1.9514 C   0  0  0  0  0  0  0  0  0  0
   -3.7403   -4.1289   -2.1446 C   0  0  0  0  0  0  0  0  0  0
   -4.5216   -3.6313   -1.1041 C   0  0  0  0  0  0  0  0  0  0
   -4.4531   -4.2136    0.1554 C   0  0  0  0  0  0  0  0  0  0
   -2.0882   -5.6784   -3.1298 C   0  0  0  0  0  0  0  0  0  0
   -0.6652   -5.6473   -3.2027 C   0  0  0  0  0  0  0  0  0  0
   -0.0357   -6.1299   -4.3697 C   0  0  0  0  0  0  0  0  0  0
   -0.7794   -6.5806   -5.4578 C   0  0  0  0  0  0  0  0  0  0
   -2.1675   -6.5472   -5.4119 C   0  0  0  0  0  0  0  0  0  0
   -2.8158   -6.1074   -4.2600 C   0  0  0  0  0  0  0  0  0  0
    1.1196   -6.1402   -1.5677 C   0  0  0  0  0  0  0  0  0  0
    1.9994   -5.8091   -0.5397 C   0  0  0  0  0  0  0  0  0  0
    1.9996   -4.5238   -0.0128 C   0  0  0  0  0  0  0  0  0  0
    1.1497   -3.5546   -0.5408 C   0  0  0  0  0  0  0  0  0  0
    0.2703   -3.8528   -1.6034 C   0  0  0  0  0  0  0  0  0  0
    0.2255   -5.1877   -2.1012 C   0  0  0  0  0  0  0  0  0  0
   -5.5623   -9.5590   -4.9564 H   0  0  0  0  0  0  0  0  0  0
   -6.5115   -8.9067   -2.7955 H   0  0  0  0  0  0  0  0  0  0
   -1.6065   -9.1432   -3.4072 H   0  0  0  0  0  0  0  0  0  0
   -3.1141   -9.7270   -5.2462 H   0  0  0  0  0  0  0  0  0  0
   -1.4006  -10.3699   -0.9860 H   0  0  0  0  0  0  0  0  0  0
    0.3049   -9.9948    0.7300 H   0  0  0  0  0  0  0  0  0  0
    0.5106   -7.7902    1.8268 H   0  0  0  0  0  0  0  0  0  0
   -0.9267   -5.9291    1.1450 H   0  0  0  0  0  0  0  0  0  0
   -3.6355   -5.7800    1.3489 H   0  0  0  0  0  0  0  0  0  0
   -3.7855   -3.6299   -3.1053 H   0  0  0  0  0  0  0  0  0  0
   -5.1641   -2.7766   -1.2707 H   0  0  0  0  0  0  0  0  0  0
   -5.0507   -3.8189    0.9668 H   0  0  0  0  0  0  0  0  0  0
    1.0449   -6.1311   -4.4500 H   0  0  0  0  0  0  0  0  0  0
   -0.2760   -6.9343   -6.3482 H   0  0  0  0  0  0  0  0  0  0
   -2.7451   -6.8853   -6.2624 H   0  0  0  0  0  0  0  0  0  0
   -3.8988   -6.1293   -4.2394 H   0  0  0  0  0  0  0  0  0  0
    1.1175   -7.1601   -1.9338 H   0  0  0  0  0  0  0  0  0  0
    2.6679   -6.5588   -0.1368 H   0  0  0  0  0  0  0  0  0  0
    2.6753   -4.2698    0.7936 H   0  0  0  0  0  0  0  0  0  0
    1.1985   -2.5517   -0.1336 H   0  0  0  0  0  0  0  0  0  0
    5.0805   -0.5930   -7.5161 C   0  0  0  0  0  0  0  0  0  0
    5.4429    0.1604   -6.3995 C   0  0  0  0  0  0  0  0  0  0
    4.4649    0.6753   -5.5269 C   0  0  0  0  0  0  0  0  0  0
    3.0960    0.3747   -5.7712 C   0  0  0  0  0  0  0  0  0  0
    2.7528   -0.3626   -6.9208 C   0  0  0  0  0  0  0  0  0  0
    3.7373   -0.8401   -7.7851 C   0  0  0  0  0  0  0  0  0  0
    1.1736    1.8897   -5.4262 C   0  0  0  0  0  0  0  0  0  0
    0.1530    2.4520   -4.6618 C   0  0  0  0  0  0  0  0  0  0
   -0.0759    2.0006   -3.3665 C   0  0  0  0  0  0  0  0  0  0
    0.6998    0.9692   -2.8398 C   0  0  0  0  0  0  0  0  0  0
    1.7266    0.3700   -3.5976 C   0  0  0  0  0  0  0  0  0  0
    1.9874    0.8633   -4.9083 C   0  0  0  0  0  0  0  0  0  0
    3.3160   -0.2856   -1.8227 C   0  0  0  0  0  0  0  0  0  0
    2.5380   -0.6856   -2.9292 C   0  0  0  0  0  0  0  0  0  0
    2.5582   -2.0552   -3.3225 C   0  0  0  0  0  0  0  0  0  0
    3.4182   -2.9428   -2.6417 C   0  0  0  0  0  0  0  0  0  0
    4.2066   -2.5108   -1.5773 C   0  0  0  0  0  0  0  0  0  0
    4.1419   -1.1883   -1.1569 C   0  0  0  0  0  0  0  0  0  0
    1.7702   -2.6164   -4.4554 C   0  0  0  0  0  0  0  0  0  0
    0.3473   -2.6900   -4.4888 C   0  0  0  0  0  0  0  0  0  0
   -0.2779   -3.2115   -5.6412 C   0  0  0  0  0  0  0  0  0  0
    0.4698   -3.6962   -6.7120 C   0  0  0  0  0  0  0  0  0  0
    1.8576   -3.6849   -6.6513 C   0  0  0  0  0  0  0  0  0  0
    2.5017   -3.1480   -5.5387 C   0  0  0  0  0  0  0  0  0  0
   -0.5948   -2.7415   -2.0885 C   0  0  0  0  0  0  0  0  0  0
   -1.4721   -2.1622   -1.1472 C   0  0  0  0  0  0  0  0  0  0
   -2.3158   -1.1105   -1.4976 C   0  0  0  0  0  0  0  0  0  0
   -2.3129   -0.6213   -2.7978 C   0  0  0  0  0  0  0  0  0  0
   -1.4361   -1.1539   -3.7402 C   0  0  0  0  0  0  0  0  0  0
   -0.5472   -2.1972   -3.4050 C   0  0  0  0  0  0  0  0  0  0
    5.8433   -0.9719   -8.1839 H   0  0  0  0  0  0  0  0  0  0
    6.4923    0.3741   -6.2372 H   0  0  0  0  0  0  0  0  0  0
    1.7152   -0.5879   -7.1371 H   0  0  0  0  0  0  0  0  0  0
    3.4576   -1.4176   -8.6566 H   0  0  0  0  0  0  0  0  0  0
    1.3494    2.2781   -6.4223 H   0  0  0  0  0  0  0  0  0  0
   -0.4558    3.2470   -5.0726 H   0  0  0  0  0  0  0  0  0  0
   -0.8668    2.4399   -2.7724 H   0  0  0  0  0  0  0  0  0  0
    0.4863    0.6227   -1.8356 H   0  0  0  0  0  0  0  0  0  0
    3.3123    0.7467   -1.4938 H   0  0  0  0  0  0  0  0  0  0
    3.4617   -3.9885   -2.9224 H   0  0  0  0  0  0  0  0  0  0
    4.8525   -3.2107   -1.0633 H   0  0  0  0  0  0  0  0  0  0
    4.7449   -0.8557   -0.3221 H   0  0  0  0  0  0  0  0  0  0
   -1.3583   -3.2690   -5.7011 H   0  0  0  0  0  0  0  0  0  0
   -0.0304   -4.1040   -7.5807 H   0  0  0  0  0  0  0  0  0  0
    2.4383   -4.0735   -7.4777 H   0  0  0  0  0  0  0  0  0  0
    3.5848   -3.1172   -5.5377 H   0  0  0  0  0  0  0  0  0  0
   -1.5227   -2.5465   -0.1354 H   0  0  0  0  0  0  0  0  0  0
   -2.9892   -0.6891   -0.7627 H   0  0  0  0  0  0  0  0  0  0
   -2.9768    0.1879   -3.0728 H   0  0  0  0  0  0  0  0  0  0
   -1.4304   -0.7267   -4.7360 H   0  0  0  0  0  0  0  0  0  0
    6.1623    1.9048   -2.3672 C   0  0  0  0  0  0  0  0  0  0
    5.7256    1.0661   -3.3968 C   0  0  0  0  0  0  0  0  0  0
    4.9088    1.5686   -4.4266 C   0  0  0  0  0  0  0  0  0  0
    4.5669    2.9332   -4.4219 C   0  0  0  0  0  0  0  0  0  0
    5.0014    3.7667   -3.3867 C   0  0  0  0  0  0  0  0  0  0
    5.7954    3.2525   -2.3589 C   0  0  0  0  0  0  0  0  0  0
    6.7775    1.5068   -1.5707 H   0  0  0  0  0  0  0  0  0  0
    6.0035    0.0193   -3.3771 H   0  0  0  0  0  0  0  0  0  0
    4.7278    4.8139   -3.3854 H   0  0  0  0  0  0  0  0  0  0
    6.1305    3.8992   -1.5584 H   0  0  0  0  0  0  0  0  0  0
    3.9763    3.3571   -5.2238 H   0  0  0  0  0  0  0  0  0  0
  3  2  4  0  0  0
  4  3  4  0  0  0
  5  4  4  0  0  0
  6  5  4  0  0  0
  1  2  4  0  0  0
  1  6  4  0  0  0
  9  8  4  0  0  0
 10  9  4  0  0  0
 11 10  4  0  0  0
 12 11  4  0  0  0
  7  8  4  0  0  0
  7 12  4  0  0  0
 12  4  1  0  0  0
 15 14  4  0  0  0
 16 15  4  0  0  0
 17 16  4  0  0  0
 18 17  4  0  0  0
 13 14  4  0  0  0
 13 18  4  0  0  0
 14 11  1  0  0  0
 21 20  4  0  0  0
 22 21  4  0  0  0
 23 22  4  0  0  0
 24 23  4  0  0  0
 19 20  4  0  0  0
 19 24  4  0  0  0
 19 15  1  0  0  0
 27 26  4  0  0  0
 28 27  4  0  0  0
 29 28  4  0  0  0
 30 29  4  0  0  0
 25 26  4  0  0  0
 25 30  4  0  0  0
 30 20  1  0  0  0
  1 31  1  0  0  0
  2 32  1  0  0  0
  5 33  1  0  0  0
  6 34  1  0  0  0
  7 35  1  0  0  0
  8 36  1  0  0  0
  9 37  1  0  0  0
 10 38  1  0  0  0
 13 39  1  0  0  0
 16 40  1  0  0  0
 17 41  1  0  0  0
 18 42  1  0  0  0
 21 43  1  0  0  0
 22 44  1  0  0  0
 23 45  1  0  0  0
 24 46  1  0  0  0
 25 47  1  0  0  0
 26 48  1  0  0  0
 27 49  1  0  0  0
 28 50  1  0  0  0
 29 51  1  0  0  0
 54 53  4  0  0  0
 55 54  4  0  0  0
 56 55  4  0  0  0
 57 56  4  0  0  0
 52 53  4  0  0  0
 52 57  4  0  0  0
 60 59  4  0  0  0
 61 60  4  0  0  0
 62 61  4  0  0  0
 63 62  4  0  0  0
 58 59  4  0  0  0
 58 63  4  0  0  0
 63 55  1  0  0  0
 66 65  4  0  0  0
 67 66  4  0  0  0
 68 67  4  0  0  0
 69 68  4  0  0  0
 64 65  4  0  0  0
 64 69  4  0  0  0
 65 62  1  0  0  0
 72 71  4  0  0  0
 73 72  4  0  0  0
 74 73  4  0  0  0
 75 74  4  0  0  0
 70 71  4  0  0  0
 70 75  4  0  0  0
 70 66  1  0  0  0
 78 77  4  0  0  0
 79 78  4  0  0  0
 80 79  4  0  0  0
 81 80  4  0  0  0
 76 77  4  0  0  0
 76 81  4  0  0  0
 81 71  1  0  0  0
 52 82  1  0  0  0
 53 83  1  0  0  0
 56 84  1  0  0  0
 57 85  1  0  0  0
 58 86  1  0  0  0
 59 87  1  0  0  0
 60 88  1  0  0  0
 61 89  1  0  0  0
 64 90  1  0  0  0
 67 91  1  0  0  0
 68 92  1  0  0  0
 69 93  1  0  0  0
 72 94  1  0  0  0
 73 95  1  0  0  0
 74 96  1  0  0  0
 75 97  1  0  0  0
 76 98  1  0  0  0
 77 99  1  0  0  0
 78100  1  0  0  0
 79101  1  0  0  0
 54  3  1  0  0  0
104103  4  0  0  0
105104  4  0  0  0
106105  4  0  0  0
107106  4  0  0  0
102103  4  0  0  0
102107  4  0  0  0
110109  4  0  0  0
111110  4  0  0  0
112111  4  0  0  0
113112  4  0  0  0
108109  4  0  0  0
108113  4  0  0  0
113105  1  0  0  0
116115  4  0  0  0
117116  4  0  0  0
118117  4  0  0  0
119118  4  0  0  0
114115  4  0  0  0
114119  4  0  0  0
115112  1  0  0  0
122121  4  0  0  0
123122  4  0  0  0
124123  4  0  0  0
125124  4  0  0  0
120121  4  0  0  0
120125  4  0  0  0
120116  1  0  0  0
128127  4  0  0  0
129128  4  0  0  0
130129  4  0  0  0
131130  4  0  0  0
126127  4  0  0  0
126131  4  0  0  0
131121  1  0  0  0
102132  1  0  0  0
103133  1  0  0  0
106134  1  0  0  0
107135  1  0  0  0
108136  1  0  0  0
109137  1  0  0  0
110138  1  0  0  0
111139  1  0  0  0
114140  1  0  0  0
117141  1  0  0  0
118142  1  0  0  0
119143  1  0  0  0
122144  1  0  0  0
123145  1  0  0  0
124146  1  0  0  0
125147  1  0  0  0
127148  1  0  0  0
128149  1  0  0  0
129150  1  0  0  0
130151  1  0  0  0
154153  4  0  0  0
155154  4  0  0  0
156155  4  0  0  0
157156  4  0  0  0
152153  4  0  0  0
152157  4  0  0  0
152158  1  0  0  0
153159  1  0  0  0
156160  1  0  0  0
157161  1  0  0  0
154104  1  0  0  0
126 80  1  0  0  0
155162  1  0  0  0
M  END
M <Torsions> C12-C4; C14-C11; C19-C15; C30-C20; C63-C55; C65-C62; C70-C66; C81-C71; C54-C3; C113-C105; C115-C112; C120-C116; C131-C121; C154-C104; C126-C80; 

$$$$
H_OBIPH8_VNDQA
  VND_DOW_1QBIT     3D                             0

162177  0  0  0  0  0  0  0  0999 V2000
    0.1077   -9.5926   -3.9426 C   0  0  0  0  0  0  0  0  0  0
   -1.1108   -9.1946   -3.3972 C   0  0  0  0  0  0  0  0  0  0
   -2.2077  -10.0796   -3.3351 C   0  0  0  0  0  0  0  0  0  0
   -2.0343  -11.4188   -3.7907 C   0  0  0  0  0  0  0  0  0  0
   -0.8027  -11.7814   -4.3757 C   0  0  0  0  0  0  0  0  0  0
    0.2540  -10.8765   -4.4528 C   0  0  0  0  0  0  0  0  0  0
   -3.7674  -12.7605   -4.9372 C   0  0  0  0  0  0  0  0  0  0
   -4.7651  -13.7319   -4.9864 C   0  0  0  0  0  0  0  0  0  0
   -5.1211  -14.4212   -3.8336 C   0  0  0  0  0  0  0  0  0  0
   -4.4541  -14.1687   -2.6369 C   0  0  0  0  0  0  0  0  0  0
   -3.4097  -13.2236   -2.5689 C   0  0  0  0  0  0  0  0  0  0
   -3.0894  -12.4694   -3.7348 C   0  0  0  0  0  0  0  0  0  0
   -1.3131  -12.9807   -1.2732 C   0  0  0  0  0  0  0  0  0  0
   -2.7195  -13.0736   -1.2575 C   0  0  0  0  0  0  0  0  0  0
   -3.4015  -12.9311   -0.0158 C   0  0  0  0  0  0  0  0  0  0
   -2.6486  -12.7769    1.1642 C   0  0  0  0  0  0  0  0  0  0
   -1.2570  -12.7119    1.1236 C   0  0  0  0  0  0  0  0  0  0
   -0.5912  -12.7989   -0.0946 C   0  0  0  0  0  0  0  0  0  0
   -4.8827  -12.8941    0.1110 C   0  0  0  0  0  0  0  0  0  0
   -5.6222  -13.8526    0.8580 C   0  0  0  0  0  0  0  0  0  0
   -7.0228  -13.7278    0.9310 C   0  0  0  0  0  0  0  0  0  0
   -7.6871  -12.7125    0.2428 C   0  0  0  0  0  0  0  0  0  0
   -6.9674  -11.8109   -0.5365 C   0  0  0  0  0  0  0  0  0  0
   -5.5773  -11.8994   -0.6029 C   0  0  0  0  0  0  0  0  0  0
   -4.6628  -14.9905    2.8756 C   0  0  0  0  0  0  0  0  0  0
   -4.0809  -16.1005    3.4955 C   0  0  0  0  0  0  0  0  0  0
   -3.8267  -17.2603    2.7598 C   0  0  0  0  0  0  0  0  0  0
   -4.1651  -17.3167    1.4057 C   0  0  0  0  0  0  0  0  0  0
   -4.7518  -16.2114    0.7826 C   0  0  0  0  0  0  0  0  0  0
   -4.9881  -15.0287    1.5070 C   0  0  0  0  0  0  0  0  0  0
    0.9324   -8.8936   -3.9926 H   0  0  0  0  0  0  0  0  0  0
   -1.2081   -8.1743   -3.0457 H   0  0  0  0  0  0  0  0  0  0
   -0.6449  -12.7879   -4.7443 H   0  0  0  0  0  0  0  0  0  0
    1.1964  -11.1808   -4.8896 H   0  0  0  0  0  0  0  0  0  0
   -3.5392  -12.2110   -5.8427 H   0  0  0  0  0  0  0  0  0  0
   -5.2795  -13.9325   -5.9172 H   0  0  0  0  0  0  0  0  0  0
   -5.9053  -15.1663   -3.8692 H   0  0  0  0  0  0  0  0  0  0
   -4.7285  -14.7469   -1.7626 H   0  0  0  0  0  0  0  0  0  0
   -0.7685  -13.0692   -2.2058 H   0  0  0  0  0  0  0  0  0  0
   -3.1456  -12.6728    2.1212 H   0  0  0  0  0  0  0  0  0  0
   -0.6945  -12.5811    2.0389 H   0  0  0  0  0  0  0  0  0  0
    0.4892  -12.7423   -0.1256 H   0  0  0  0  0  0  0  0  0  0
   -7.6103  -14.4437    1.4927 H   0  0  0  0  0  0  0  0  0  0
   -8.7653  -12.6364    0.2996 H   0  0  0  0  0  0  0  0  0  0
   -7.4858  -11.0300   -1.0778 H   0  0  0  0  0  0  0  0  0  0
   -5.0353  -11.1717   -1.1951 H   0  0  0  0  0  0  0  0  0  0
   -4.8354  -14.0930    3.4567 H   0  0  0  0  0  0  0  0  0  0
   -3.8192  -16.0577    4.5449 H   0  0  0  0  0  0  0  0  0  0
   -3.3723  -18.1171    3.2402 H   0  0  0  0  0  0  0  0  0  0
   -3.9792  -18.2203    0.8396 H   0  0  0  0  0  0  0  0  0  0
   -5.0333  -16.2857   -0.2598 H   0  0  0  0  0  0  0  0  0  0
   -5.8988   -9.4221   -2.9268 C   0  0  0  0  0  0  0  0  0  0
   -4.6701   -9.8791   -3.3984 C   0  0  0  0  0  0  0  0  0  0
   -3.4662   -9.5503   -2.7402 C   0  0  0  0  0  0  0  0  0  0
   -3.5288   -8.7859   -1.5389 C   0  0  0  0  0  0  0  0  0  0
   -4.7835   -8.3098   -1.1032 C   0  0  0  0  0  0  0  0  0  0
   -5.9530   -8.6193   -1.7942 C   0  0  0  0  0  0  0  0  0  0
   -1.4537   -9.4309   -0.3640 C   0  0  0  0  0  0  0  0  0  0
   -0.3158   -9.1717    0.3967 C   0  0  0  0  0  0  0  0  0  0
   -0.0446   -7.8772    0.8217 C   0  0  0  0  0  0  0  0  0  0
   -0.8877   -6.8316    0.4517 C   0  0  0  0  0  0  0  0  0  0
   -2.0303   -7.0598   -0.3440 C   0  0  0  0  0  0  0  0  0  0
   -2.3434   -8.3971   -0.7254 C   0  0  0  0  0  0  0  0  0  0
   -3.6387   -5.3241    0.3660 C   0  0  0  0  0  0  0  0  0  0
   -2.8631   -5.8710   -0.6781 C   0  0  0  0  0  0  0  0  0  0
   -2.8806   -5.2308   -1.9514 C   0  0  0  0  0  0  0  0  0  0
   -3.7403   -4.1289   -2.1446 C   0  0  0  0  0  0  0  0  0  0
   -4.5216   -3.6313   -1.1041 C   0  0  0  0  0  0  0  0  0  0
   -4.4531   -4.2136    0.1554 C   0  0  0  0  0  0  0  0  0  0
   -2.0882   -5.6784   -3.1298 C   0  0  0  0  0  0  0  0  0  0
   -0.7012   -5.4097   -3.3172 C   0  0  0  0  0  0  0  0  0  0
   -0.0616   -5.9184   -4.4675 C   0  0  0  0  0  0  0  0  0  0
   -0.7715   -6.6249   -5.4357 C   0  0  0  0  0  0  0  0  0  0
   -2.1375   -6.8279   -5.2852 C   0  0  0  0  0  0  0  0  0  0
   -2.7885   -6.3661   -4.1434 C   0  0  0  0  0  0  0  0  0  0
    1.0010   -5.4398   -1.5274 C   0  0  0  0  0  0  0  0  0  0
    1.8436   -4.8413   -0.5933 C   0  0  0  0  0  0  0  0  0  0
    1.8504   -3.4597   -0.4490 C   0  0  0  0  0  0  0  0  0  0
    1.0457   -2.6701   -1.2673 C   0  0  0  0  0  0  0  0  0  0
    0.2057   -3.2467   -2.2437 C   0  0  0  0  0  0  0  0  0  0
    0.1521   -4.6673   -2.3482 C   0  0  0  0  0  0  0  0  0  0
   -6.8090   -9.6734   -3.4555 H   0  0  0  0  0  0  0  0  0  0
   -4.6555  -10.4699   -4.3066 H   0  0  0  0  0  0  0  0  0  0
   -4.8615   -7.7149   -0.2009 H   0  0  0  0  0  0  0  0  0  0
   -6.9065   -8.2547   -1.4347 H   0  0  0  0  0  0  0  0  0  0
   -1.6582  -10.4559   -0.6499 H   0  0  0  0  0  0  0  0  0  0
    0.3456   -9.9819    0.6748 H   0  0  0  0  0  0  0  0  0  0
    0.8340   -7.6776    1.4212 H   0  0  0  0  0  0  0  0  0  0
   -0.6299   -5.8275    0.7668 H   0  0  0  0  0  0  0  0  0  0
   -3.6355   -5.7800    1.3489 H   0  0  0  0  0  0  0  0  0  0
   -3.7855   -3.6299   -3.1053 H   0  0  0  0  0  0  0  0  0  0
   -5.1641   -2.7766   -1.2707 H   0  0  0  0  0  0  0  0  0  0
   -5.0507   -3.8189    0.9668 H   0  0  0  0  0  0  0  0  0  0
    0.9947   -5.7416   -4.6316 H   0  0  0  0  0  0  0  0  0  0
   -0.2635   -6.9948   -6.3168 H   0  0  0  0  0  0  0  0  0  0
   -2.6913   -7.3656   -6.0438 H   0  0  0  0  0  0  0  0  0  0
   -3.8465   -6.5733   -4.0355 H   0  0  0  0  0  0  0  0  0  0
    0.9915   -6.5214   -1.5921 H   0  0  0  0  0  0  0  0  0  0
    2.4773   -5.4537    0.0348 H   0  0  0  0  0  0  0  0  0  0
    2.4968   -2.9955    0.2846 H   0  0  0  0  0  0  0  0  0  0
    1.0997   -1.5937   -1.1561 H   0  0  0  0  0  0  0  0  0  0
    0.3770    2.3291    3.3801 C   0  0  0  0  0  0  0  0  0  0
    0.7103    3.2950    2.4306 C   0  0  0  0  0  0  0  0  0  0
    1.0949    2.9247    1.1275 C   0  0  0  0  0  0  0  0  0  0
    1.0922    1.5469    0.7732 C   0  0  0  0  0  0  0  0  0  0
    0.7808    0.5888    1.7570 C   0  0  0  0  0  0  0  0  0  0
    0.4281    0.9781    3.0487 C   0  0  0  0  0  0  0  0  0  0
    2.7197    0.4028   -0.6937 C   0  0  0  0  0  0  0  0  0  0
    3.1871   -0.0357   -1.9312 C   0  0  0  0  0  0  0  0  0  0
    2.4213    0.1636   -3.0748 C   0  0  0  0  0  0  0  0  0  0
    1.1751    0.7810   -2.9811 C   0  0  0  0  0  0  0  0  0  0
    0.6701    1.2178   -1.7394 C   0  0  0  0  0  0  0  0  0  0
    1.4750    1.0513   -0.5760 C   0  0  0  0  0  0  0  0  0  0
   -0.7017    3.1597   -2.4129 C   0  0  0  0  0  0  0  0  0  0
   -0.6454    1.9170   -1.7479 C   0  0  0  0  0  0  0  0  0  0
   -1.8338    1.4037   -1.1520 C   0  0  0  0  0  0  0  0  0  0
   -3.0014    2.1953   -1.1788 C   0  0  0  0  0  0  0  0  0  0
   -3.0172    3.4382   -1.8081 C   0  0  0  0  0  0  0  0  0  0
   -1.8740    3.9115   -2.4399 C   0  0  0  0  0  0  0  0  0  0
   -1.9210    0.0979   -0.4400 C   0  0  0  0  0  0  0  0  0  0
   -1.7972   -1.1739   -1.0711 C   0  0  0  0  0  0  0  0  0  0
   -1.8620   -2.3359   -0.2734 C   0  0  0  0  0  0  0  0  0  0
   -2.0934   -2.2586    1.0981 C   0  0  0  0  0  0  0  0  0  0
   -2.2799   -1.0216    1.7022 C   0  0  0  0  0  0  0  0  0  0
   -2.1909    0.1440    0.9443 C   0  0  0  0  0  0  0  0  0  0
   -0.6127   -2.3085   -3.0614 C   0  0  0  0  0  0  0  0  0  0
   -0.4877   -2.4127   -4.4630 C   0  0  0  0  0  0  0  0  0  0
   -1.2171   -1.5882   -5.3168 C   0  0  0  0  0  0  0  0  0  0
   -2.0779   -0.6326   -4.7918 C   0  0  0  0  0  0  0  0  0  0
   -2.2438   -0.5274   -3.4127 C   0  0  0  0  0  0  0  0  0  0
   -1.5431   -1.3713   -2.5250 C   0  0  0  0  0  0  0  0  0  0
    0.0947    2.6290    4.3810 H   0  0  0  0  0  0  0  0  0  0
    0.7038    4.3368    2.7271 H   0  0  0  0  0  0  0  0  0  0
    0.7901   -0.4673    1.5151 H   0  0  0  0  0  0  0  0  0  0
    0.1774    0.2297    3.7892 H   0  0  0  0  0  0  0  0  0  0
    3.3477    0.2602    0.1776 H   0  0  0  0  0  0  0  0  0  0
    4.1506   -0.5231   -2.0043 H   0  0  0  0  0  0  0  0  0  0
    2.7863   -0.1744   -4.0360 H   0  0  0  0  0  0  0  0  0  0
    0.5902    0.9051   -3.8848 H   0  0  0  0  0  0  0  0  0  0
    0.1830    3.5701   -2.8848 H   0  0  0  0  0  0  0  0  0  0
   -3.9187    1.8359   -0.7275 H   0  0  0  0  0  0  0  0  0  0
   -3.9265    4.0250   -1.8245 H   0  0  0  0  0  0  0  0  0  0
   -1.8899    4.8713   -2.9395 H   0  0  0  0  0  0  0  0  0  0
   -1.7591   -3.3166   -0.7227 H   0  0  0  0  0  0  0  0  0  0
   -2.1524   -3.1635    1.6888 H   0  0  0  0  0  0  0  0  0  0
   -2.4727   -0.9625    2.7655 H   0  0  0  0  0  0  0  0  0  0
   -2.3017    1.0954    1.4509 H   0  0  0  0  0  0  0  0  0  0
    0.2028   -3.1238   -4.9010 H   0  0  0  0  0  0  0  0  0  0
   -1.0967   -1.6772   -6.3886 H   0  0  0  0  0  0  0  0  0  0
   -2.6356    0.0158   -5.4550 H   0  0  0  0  0  0  0  0  0  0
   -2.9501    0.2020   -3.0342 H   0  0  0  0  0  0  0  0  0  0
    3.3189    5.0023   -1.1340 C   0  0  0  0  0  0  0  0  0  0
    2.8852    4.0107   -0.2492 C   0  0  0  0  0  0  0  0  0  0
    1.5525    3.9928    0.2025 C   0  0  0  0  0  0  0  0  0  0
    0.6569    4.9668   -0.2753 C   0  0  0  0  0  0  0  0  0  0
    1.0971    5.9600   -1.1556 C   0  0  0  0  0  0  0  0  0  0
    2.4273    5.9796   -1.5819 C   0  0  0  0  0  0  0  0  0  0
    4.3494    5.0180   -1.4644 H   0  0  0  0  0  0  0  0  0  0
    3.5948    3.2720    0.1032 H   0  0  0  0  0  0  0  0  0  0
    0.4043    6.7108   -1.5129 H   0  0  0  0  0  0  0  0  0  0
    2.7661    6.7495   -2.2631 H   0  0  0  0  0  0  0  0  0  0
   -0.3841    4.9521    0.0206 H   0  0  0  0  0  0  0  0  0  0
  3  2  4  0  0  0
  4  3  4  0  0  0
  5  4  4  0  0  0
  6  5  4  0  0  0
  1  2  4  0  0  0
  1  6  4  0  0  0
  9  8  4  0  0  0
 10  9  4  0  0  0
 11 10  4  0  0  0
 12 11  4  0  0  0
  7  8  4  0  0  0
  7 12  4  0  0  0
 12  4  1  0  0  0
 15 14  4  0  0  0
 16 15  4  0  0  0
 17 16  4  0  0  0
 18 17  4  0  0  0
 13 14  4  0  0  0
 13 18  4  0  0  0
 14 11  1  0  0  0
 21 20  4  0  0  0
 22 21  4  0  0  0
 23 22  4  0  0  0
 24 23  4  0  0  0
 19 20  4  0  0  0
 19 24  4  0  0  0
 19 15  1  0  0  0
 27 26  4  0  0  0
 28 27  4  0  0  0
 29 28  4  0  0  0
 30 29  4  0  0  0
 25 26  4  0  0  0
 25 30  4  0  0  0
 30 20  1  0  0  0
  1 31  1  0  0  0
  2 32  1  0  0  0
  5 33  1  0  0  0
  6 34  1  0  0  0
  7 35  1  0  0  0
  8 36  1  0  0  0
  9 37  1  0  0  0
 10 38  1  0  0  0
 13 39  1  0  0  0
 16 40  1  0  0  0
 17 41  1  0  0  0
 18 42  1  0  0  0
 21 43  1  0  0  0
 22 44  1  0  0  0
 23 45  1  0  0  0
 24 46  1  0  0  0
 25 47  1  0  0  0
 26 48  1  0  0  0
 27 49  1  0  0  0
 28 50  1  0  0  0
 29 51  1  0  0  0
 54 53  4  0  0  0
 55 54  4  0  0  0
 56 55  4  0  0  0
 57 56  4  0  0  0
 52 53  4  0  0  0
 52 57  4  0  0  0
 60 59  4  0  0  0
 61 60  4  0  0  0
 62 61  4  0  0  0
 63 62  4  0  0  0
 58 59  4  0  0  0
 58 63  4  0  0  0
 63 55  1  0  0  0
 66 65  4  0  0  0
 67 66  4  0  0  0
 68 67  4  0  0  0
 69 68  4  0  0  0
 64 65  4  0  0  0
 64 69  4  0  0  0
 65 62  1  0  0  0
 72 71  4  0  0  0
 73 72  4  0  0  0
 74 73  4  0  0  0
 75 74  4  0  0  0
 70 71  4  0  0  0
 70 75  4  0  0  0
 70 66  1  0  0  0
 78 77  4  0  0  0
 79 78  4  0  0  0
 80 79  4  0  0  0
 81 80  4  0  0  0
 76 77  4  0  0  0
 76 81  4  0  0  0
 81 71  1  0  0  0
 52 82  1  0  0  0
 53 83  1  0  0  0
 56 84  1  0  0  0
 57 85  1  0  0  0
 58 86  1  0  0  0
 59 87  1  0  0  0
 60 88  1  0  0  0
 61 89  1  0  0  0
 64 90  1  0  0  0
 67 91  1  0  0  0
 68 92  1  0  0  0
 69 93  1  0  0  0
 72 94  1  0  0  0
 73 95  1  0  0  0
 74 96  1  0  0  0
 75 97  1  0  0  0
 76 98  1  0  0  0
 77 99  1  0  0  0
 78100  1  0  0  0
 79101  1  0  0  0
 54  3  1  0  0  0
104103  4  0  0  0
105104  4  0  0  0
106105  4  0  0  0
107106  4  0  0  0
102103  4  0  0  0
102107  4  0  0  0
110109  4  0  0  0
111110  4  0  0  0
112111  4  0  0  0
113112  4  0  0  0
108109  4  0  0  0
108113  4  0  0  0
113105  1  0  0  0
116115  4  0  0  0
117116  4  0  0  0
118117  4  0  0  0
119118  4  0  0  0
114115  4  0  0  0
114119  4  0  0  0
115112  1  0  0  0
122121  4  0  0  0
123122  4  0  0  0
124123  4  0  0  0
125124  4  0  0  0
120121  4  0  0  0
120125  4  0  0  0
120116  1  0  0  0
128127  4  0  0  0
129128  4  0  0  0
130129  4  0  0  0
131130  4  0  0  0
126127  4  0  0  0
126131  4  0  0  0
131121  1  0  0  0
102132  1  0  0  0
103133  1  0  0  0
106134  1  0  0  0
107135  1  0  0  0
108136  1  0  0  0
109137  1  0  0  0
110138  1  0  0  0
111139  1  0  0  0
114140  1  0  0  0
117141  1  0  0  0
118142  1  0  0  0
119143  1  0  0  0
122144  1  0  0  0
123145  1  0  0  0
124146  1  0  0  0
125147  1  0  0  0
127148  1  0  0  0
128149  1  0  0  0
129150  1  0  0  0
130151  1  0  0  0
154153  4  0  0  0
155154  4  0  0  0
156155  4  0  0  0
157156  4  0  0  0
152153  4  0  0  0
152157  4  0  0  0
152158  1  0  0  0
153159  1  0  0  0
156160  1  0  0  0
157161  1  0  0  0
154104  1  0  0  0
126 80  1  0  0  0
155162  1  0  0  0
M  END
M <Torsions> C12-C4; C14-C11; C19-C15; C30-C20; C63-C55; C65-C62; C70-C66; C81-C71; C54-C3; C113-C105; C115-C112; C120-C116; C131-C121; C154-C104; C126-C80; 

$$$$
I_OBIPH10_INITIAL
  VND_DOW_1QBIT     3D                             0

202221  0  0  0  0  0  0  0  0999 V2000
   -6.7901   -6.4231   -0.1480 C   0  0  0  0  0  0  0  0  0  0
   -6.0131   -6.9208   -1.1918 C   0  0  0  0  0  0  0  0  0  0
   -5.1571   -8.0263   -1.0029 C   0  0  0  0  0  0  0  0  0  0
   -5.1430   -8.6721    0.2673 C   0  0  0  0  0  0  0  0  0  0
   -5.9064   -8.1199    1.3171 C   0  0  0  0  0  0  0  0  0  0
   -6.7174   -7.0057    1.1112 C   0  0  0  0  0  0  0  0  0  0
   -3.4768   -9.8077    1.6991 C   0  0  0  0  0  0  0  0  0  0
   -2.6935  -10.8949    2.0816 C   0  0  0  0  0  0  0  0  0  0
   -2.7406  -12.0764    1.3515 C   0  0  0  0  0  0  0  0  0  0
   -3.5966  -12.1862    0.2581 C   0  0  0  0  0  0  0  0  0  0
   -4.4315  -11.1164   -0.1252 C   0  0  0  0  0  0  0  0  0  0
   -4.3379   -9.8845    0.5843 C   0  0  0  0  0  0  0  0  0  0
   -4.7753  -11.8193   -2.4743 C   0  0  0  0  0  0  0  0  0  0
   -5.3491  -11.3545   -1.2740 C   0  0  0  0  0  0  0  0  0  0
   -6.7649  -11.2246   -1.1967 C   0  0  0  0  0  0  0  0  0  0
   -7.5395  -11.4915   -2.3418 C   0  0  0  0  0  0  0  0  0  0
   -6.9448  -11.9276   -3.5244 C   0  0  0  0  0  0  0  0  0  0
   -5.5664  -12.1054   -3.5861 C   0  0  0  0  0  0  0  0  0  0
   -7.4914  -10.8612    0.0485 C   0  0  0  0  0  0  0  0  0  0
   -7.4193  -11.6325    1.2416 C   0  0  0  0  0  0  0  0  0  0
   -8.1333  -11.2024    2.3763 C   0  0  0  0  0  0  0  0  0  0
   -8.9424  -10.0673    2.3244 C   0  0  0  0  0  0  0  0  0  0
   -9.0603   -9.3480    1.1382 C   0  0  0  0  0  0  0  0  0  0
   -8.3420   -9.7403    0.0089 C   0  0  0  0  0  0  0  0  0  0
   -5.8242  -13.1767    2.4060 C   0  0  0  0  0  0  0  0  0  0
   -5.1430  -14.3944    2.4957 C   0  0  0  0  0  0  0  0  0  0
   -5.3196  -15.3697    1.5115 C   0  0  0  0  0  0  0  0  0  0
   -6.1866  -15.1338    0.4421 C   0  0  0  0  0  0  0  0  0  0
   -6.8737  -13.9201    0.3507 C   0  0  0  0  0  0  0  0  0  0
   -6.6834  -12.9200    1.3217 C   0  0  0  0  0  0  0  0  0  0
   -7.4297   -5.5654   -0.3110 H   0  0  0  0  0  0  0  0  0  0
   -6.0576   -6.4188   -2.1508 H   0  0  0  0  0  0  0  0  0  0
   -5.9042   -8.5794    2.2984 H   0  0  0  0  0  0  0  0  0  0
   -7.3091   -6.6090    1.9257 H   0  0  0  0  0  0  0  0  0  0
   -3.3922   -8.8877    2.2647 H   0  0  0  0  0  0  0  0  0  0
   -2.0323  -10.8118    2.9341 H   0  0  0  0  0  0  0  0  0  0
   -2.1235  -12.9167    1.6422 H   0  0  0  0  0  0  0  0  0  0
   -3.6372  -13.1305   -0.2715 H   0  0  0  0  0  0  0  0  0  0
   -3.7021  -11.9435   -2.5565 H   0  0  0  0  0  0  0  0  0  0
   -8.6182  -11.3938   -2.3085 H   0  0  0  0  0  0  0  0  0  0
   -7.5564  -12.1408   -4.3913 H   0  0  0  0  0  0  0  0  0  0
   -5.1061  -12.4498   -4.5029 H   0  0  0  0  0  0  0  0  0  0
   -8.0963  -11.7710    3.2975 H   0  0  0  0  0  0  0  0  0  0
   -9.4947   -9.7562    3.2015 H   0  0  0  0  0  0  0  0  0  0
   -9.6970   -8.4738    1.0969 H   0  0  0  0  0  0  0  0  0  0
   -8.4297   -9.1519   -0.8964 H   0  0  0  0  0  0  0  0  0  0
   -5.6622  -12.4250    3.1687 H   0  0  0  0  0  0  0  0  0  0
   -4.4725  -14.5784    3.3248 H   0  0  0  0  0  0  0  0  0  0
   -4.7891  -16.3104    1.5807 H   0  0  0  0  0  0  0  0  0  0
   -6.3328  -15.8953   -0.3130 H   0  0  0  0  0  0  0  0  0  0
   -7.5638  -13.7690   -0.4691 H   0  0  0  0  0  0  0  0  0  0
   -4.4249   -9.1589   -4.5245 C   0  0  0  0  0  0  0  0  0  0
   -5.0758   -8.7263   -3.3713 C   0  0  0  0  0  0  0  0  0  0
   -4.3626   -8.4717   -2.1808 C   0  0  0  0  0  0  0  0  0  0
   -2.9435   -8.6055   -2.1906 C   0  0  0  0  0  0  0  0  0  0
   -2.3152   -9.0756   -3.3630 C   0  0  0  0  0  0  0  0  0  0
   -3.0494   -9.3556   -4.5133 C   0  0  0  0  0  0  0  0  0  0
   -1.2090   -9.3826   -0.6128 C   0  0  0  0  0  0  0  0  0  0
   -0.3434   -9.2294    0.4680 C   0  0  0  0  0  0  0  0  0  0
   -0.3163   -8.0320    1.1722 C   0  0  0  0  0  0  0  0  0  0
   -1.1262   -6.9710    0.7731 C   0  0  0  0  0  0  0  0  0  0
   -1.9898   -7.0874   -0.3363 C   0  0  0  0  0  0  0  0  0  0
   -2.0631   -8.3359   -1.0198 C   0  0  0  0  0  0  0  0  0  0
   -3.5959   -5.3499    0.3729 C   0  0  0  0  0  0  0  0  0  0
   -2.8183   -5.8960   -0.6698 C   0  0  0  0  0  0  0  0  0  0
   -2.8354   -5.2577   -1.9435 C   0  0  0  0  0  0  0  0  0  0
   -3.7060   -4.1655   -2.1427 C   0  0  0  0  0  0  0  0  0  0
   -4.4928   -3.6710   -1.1046 C   0  0  0  0  0  0  0  0  0  0
   -4.4173   -4.2452    0.1584 C   0  0  0  0  0  0  0  0  0  0
   -2.0309   -5.6988   -3.1160 C   0  0  0  0  0  0  0  0  0  0
   -0.6095   -5.8054   -3.1230 C   0  0  0  0  0  0  0  0  0  0
    0.0293   -6.2701   -4.2921 C   0  0  0  0  0  0  0  0  0  0
   -0.6977   -6.5686   -5.4423 C   0  0  0  0  0  0  0  0  0  0
   -2.0763   -6.3965   -5.4568 C   0  0  0  0  0  0  0  0  0  0
   -2.7372   -5.9722   -4.3062 C   0  0  0  0  0  0  0  0  0  0
    1.1384   -6.5396   -1.5399 C   0  0  0  0  0  0  0  0  0  0
    2.0024   -6.3626   -0.4615 C   0  0  0  0  0  0  0  0  0  0
    2.0066   -5.1606    0.2352 C   0  0  0  0  0  0  0  0  0  0
    1.1757   -4.1181   -0.1694 C   0  0  0  0  0  0  0  0  0  0
    0.3143   -4.2576   -1.2777 C   0  0  0  0  0  0  0  0  0  0
    0.2643   -5.5119   -1.9532 C   0  0  0  0  0  0  0  0  0  0
   -4.9931   -9.3637   -5.4223 H   0  0  0  0  0  0  0  0  0  0
   -6.1537   -8.6203   -3.3987 H   0  0  0  0  0  0  0  0  0  0
   -1.2394   -9.2004   -3.3967 H   0  0  0  0  0  0  0  0  0  0
   -2.5455   -9.7028   -5.4059 H   0  0  0  0  0  0  0  0  0  0
   -1.2330  -10.3393   -1.1207 H   0  0  0  0  0  0  0  0  0  0
    0.2933  -10.0501    0.7720 H   0  0  0  0  0  0  0  0  0  0
    0.3487   -7.9169    2.0179 H   0  0  0  0  0  0  0  0  0  0
   -1.0585   -6.0383    1.3203 H   0  0  0  0  0  0  0  0  0  0
   -3.5910   -5.8035    1.3568 H   0  0  0  0  0  0  0  0  0  0
   -3.7543   -3.6704   -3.1051 H   0  0  0  0  0  0  0  0  0  0
   -5.1429   -2.8229   -1.2750 H   0  0  0  0  0  0  0  0  0  0
   -5.0171   -3.8514    0.9683 H   0  0  0  0  0  0  0  0  0  0
    1.1072   -6.3751   -4.3237 H   0  0  0  0  0  0  0  0  0  0
   -0.1861   -6.9106   -6.3325 H   0  0  0  0  0  0  0  0  0  0
   -2.6392   -6.6150   -6.3548 H   0  0  0  0  0  0  0  0  0  0
   -3.8167   -5.8849   -4.3361 H   0  0  0  0  0  0  0  0  0  0
    1.1322   -7.4998   -2.0416 H   0  0  0  0  0  0  0  0  0  0
    2.6553   -7.1687   -0.1533 H   0  0  0  0  0  0  0  0  0  0
    2.6702   -5.0273    1.0795 H   0  0  0  0  0  0  0  0  0  0
    1.2257   -3.1809    0.3721 H   0  0  0  0  0  0  0  0  0  0
    3.8809   -0.8811   -7.3208 C   0  0  0  0  0  0  0  0  0  0
    4.5803   -0.5319   -6.1672 C   0  0  0  0  0  0  0  0  0  0
    3.9072   -0.0702   -5.0166 C   0  0  0  0  0  0  0  0  0  0
    2.4829   -0.0268   -5.0277 C   0  0  0  0  0  0  0  0  0  0
    1.8035   -0.3507   -6.2204 C   0  0  0  0  0  0  0  0  0  0
    2.4964   -0.7669   -7.3552 C   0  0  0  0  0  0  0  0  0  0
    0.7401    1.4543   -4.0935 C   0  0  0  0  0  0  0  0  0  0
   -0.0686    1.9386   -3.0675 C   0  0  0  0  0  0  0  0  0  0
    0.0196    1.3881   -1.7949 C   0  0  0  0  0  0  0  0  0  0
    0.8775    0.3160   -1.5577 C   0  0  0  0  0  0  0  0  0  0
    1.6805   -0.2190   -2.5868 C   0  0  0  0  0  0  0  0  0  0
    1.6485    0.3982   -3.8707 C   0  0  0  0  0  0  0  0  0  0
    3.4015   -1.2052   -1.1143 C   0  0  0  0  0  0  0  0  0  0
    2.5526   -1.3722   -2.2286 C   0  0  0  0  0  0  0  0  0  0
    2.5377   -2.6323   -2.8956 C   0  0  0  0  0  0  0  0  0  0
    3.4347   -3.6350   -2.4701 C   0  0  0  0  0  0  0  0  0  0
    4.2863   -3.4299   -1.3870 C   0  0  0  0  0  0  0  0  0  0
    4.2547   -2.2245   -0.6970 C   0  0  0  0  0  0  0  0  0  0
    1.6757   -2.9568   -4.0658 C   0  0  0  0  0  0  0  0  0  0
    0.2524   -2.8838   -4.0634 C   0  0  0  0  0  0  0  0  0  0
   -0.4441   -3.1818   -5.2534 C   0  0  0  0  0  0  0  0  0  0
    0.2299   -3.6004   -6.3986 C   0  0  0  0  0  0  0  0  0  0
    1.6120   -3.7417   -6.3785 C   0  0  0  0  0  0  0  0  0  0
    2.3285   -3.4172   -5.2287 C   0  0  0  0  0  0  0  0  0  0
   -0.5363   -3.0838   -1.6186 C   0  0  0  0  0  0  0  0  0  0
   -1.3238   -2.5456   -0.5792 C   0  0  0  0  0  0  0  0  0  0
   -2.1650   -1.4572   -0.8009 C   0  0  0  0  0  0  0  0  0  0
   -2.2516   -0.8931   -2.0678 C   0  0  0  0  0  0  0  0  0  0
   -1.4558   -1.3796   -3.1026 C   0  0  0  0  0  0  0  0  0  0
   -0.5644   -2.4533   -2.8959 C   0  0  0  0  0  0  0  0  0  0
    4.4178   -1.2175   -8.1981 H   0  0  0  0  0  0  0  0  0  0
    5.6619   -0.5905   -6.1840 H   0  0  0  0  0  0  0  0  0  0
    0.7216   -0.3098   -6.2640 H   0  0  0  0  0  0  0  0  0  0
    1.9548   -1.0251   -8.2558 H   0  0  0  0  0  0  0  0  0  0
    0.6806    1.9314   -5.0643 H   0  0  0  0  0  0  0  0  0  0
   -0.7470    2.7606   -3.2554 H   0  0  0  0  0  0  0  0  0  0
   -0.5984    1.7738   -0.9947 H   0  0  0  0  0  0  0  0  0  0
    0.8921   -0.1212   -0.5665 H   0  0  0  0  0  0  0  0  0  0
    3.4252   -0.2637   -0.5787 H   0  0  0  0  0  0  0  0  0  0
    3.4556   -4.5984   -2.9653 H   0  0  0  0  0  0  0  0  0  0
    4.9572   -4.2174   -1.0694 H   0  0  0  0  0  0  0  0  0  0
    4.9085   -2.0696    0.1513 H   0  0  0  0  0  0  0  0  0  0
   -1.5252   -3.1190   -5.2869 H   0  0  0  0  0  0  0  0  0  0
   -0.3251   -3.8387   -7.2965 H   0  0  0  0  0  0  0  0  0  0
    2.1339   -4.0795   -7.2642 H   0  0  0  0  0  0  0  0  0  0
    3.4086   -3.4978   -5.2561 H   0  0  0  0  0  0  0  0  0  0
   -1.3109   -2.9929    0.4073 H   0  0  0  0  0  0  0  0  0  0
   -2.7720   -1.0692    0.0066 H   0  0  0  0  0  0  0  0  0  0
   -2.9176   -0.0584   -2.2437 H   0  0  0  0  0  0  0  0  0  0
   -1.5128   -0.8917   -4.0683 H   0  0  0  0  0  0  0  0  0  0
    6.4960   -0.4361   -2.2994 C   0  0  0  0  0  0  0  0  0  0
    5.6679   -0.6777   -3.3932 C   0  0  0  0  0  0  0  0  0  0
    4.7495    0.2937   -3.8436 C   0  0  0  0  0  0  0  0  0  0
    4.7192    1.5621   -3.1926 C   0  0  0  0  0  0  0  0  0  0
    5.5398    1.7632   -2.0628 C   0  0  0  0  0  0  0  0  0  0
    6.4164    0.7741   -1.6217 C   0  0  0  0  0  0  0  0  0  0
    3.0123    3.2518   -2.5966 C   0  0  0  0  0  0  0  0  0  0
    2.1555    4.3139   -2.8787 C   0  0  0  0  0  0  0  0  0  0
    2.0877    4.8288   -4.1677 C   0  0  0  0  0  0  0  0  0  0
    2.9083    4.3124   -5.1682 C   0  0  0  0  0  0  0  0  0  0
    3.8207    3.2722   -4.8975 C   0  0  0  0  0  0  0  0  0  0
    3.8374    2.6939   -3.5957 C   0  0  0  0  0  0  0  0  0  0
    4.0981    2.4769   -7.2269 C   0  0  0  0  0  0  0  0  0  0
    4.7098    2.8457   -6.0126 C   0  0  0  0  0  0  0  0  0  0
    6.1311    2.8795   -5.9433 C   0  0  0  0  0  0  0  0  0  0
    6.8805    2.4636   -7.0602 C   0  0  0  0  0  0  0  0  0  0
    6.2505    2.0763   -8.2416 C   0  0  0  0  0  0  0  0  0  0
    4.8620    2.0985   -8.3301 C   0  0  0  0  0  0  0  0  0  0
    6.8837    3.3807   -4.7633 C   0  0  0  0  0  0  0  0  0  0
    6.7509    4.7071   -4.2657 C   0  0  0  0  0  0  0  0  0  0
    7.4950    5.0882   -3.1327 C   0  0  0  0  0  0  0  0  0  0
    8.3877    4.2007   -2.5316 C   0  0  0  0  0  0  0  0  0  0
    8.5605    2.9226   -3.0557 C   0  0  0  0  0  0  0  0  0  0
    7.8170    2.5151   -4.1632 C   0  0  0  0  0  0  0  0  0  0
    6.0207    5.9635   -6.3192 C   0  0  0  0  0  0  0  0  0  0
    5.2363    6.9417   -6.9374 C   0  0  0  0  0  0  0  0  0  0
    4.3548    7.7157   -6.1794 C   0  0  0  0  0  0  0  0  0  0
    4.2614    7.5184   -4.7998 C   0  0  0  0  0  0  0  0  0  0
    5.0401    6.5383   -4.1776 C   0  0  0  0  0  0  0  0  0  0
    5.9147    5.7367   -4.9347 C   0  0  0  0  0  0  0  0  0  0
    7.1844   -1.2003   -1.9625 H   0  0  0  0  0  0  0  0  0  0
    5.7234   -1.6460   -3.8765 H   0  0  0  0  0  0  0  0  0  0
    5.5292    2.7111   -1.5383 H   0  0  0  0  0  0  0  0  0  0
    7.0504    0.9564   -0.7640 H   0  0  0  0  0  0  0  0  0  0
    3.0121    2.8427   -1.5934 H   0  0  0  0  0  0  0  0  0  0
    1.5230    4.7201   -2.1002 H   0  0  0  0  0  0  0  0  0  0
    1.4107    5.6434   -4.3899 H   0  0  0  0  0  0  0  0  0  0
    2.8627    4.7594   -6.1540 H   0  0  0  0  0  0  0  0  0  0
    3.0182    2.4625   -7.3140 H   0  0  0  0  0  0  0  0  0  0
    7.9633    2.4737   -7.0277 H   0  0  0  0  0  0  0  0  0  0
    6.8415    1.7724   -9.0958 H   0  0  0  0  0  0  0  0  0  0
    4.3741    1.8051   -9.2506 H   0  0  0  0  0  0  0  0  0  0
    7.4139    6.0919   -2.7335 H   0  0  0  0  0  0  0  0  0  0
    8.9612    4.5126   -1.6686 H   0  0  0  0  0  0  0  0  0  0
    9.2617    2.2393   -2.5945 H   0  0  0  0  0  0  0  0  0  0
    7.9503    1.5081   -4.5404 H   0  0  0  0  0  0  0  0  0  0
    6.7190    5.3956   -6.9196 H   0  0  0  0  0  0  0  0  0  0
    5.3178    7.1046   -8.0043 H   0  0  0  0  0  0  0  0  0  0
    3.7483    8.4724   -6.6601 H   0  0  0  0  0  0  0  0  0  0
    3.5789    8.1193   -4.2130 H   0  0  0  0  0  0  0  0  0  0
    4.9410    6.3863   -3.1099 H   0  0  0  0  0  0  0  0  0  0
  3  2  4  0  0  0
  4  3  4  0  0  0
  5  4  4  0  0  0
  6  5  4  0  0  0
  1  2  4  0  0  0
  1  6  4  0  0  0
  9  8  4  0  0  0
 10  9  4  0  0  0
 11 10  4  0  0  0
 12 11  4  0  0  0
  7  8  4  0  0  0
  7 12  4  0  0  0
 12  4  1  0  0  0
 15 14  4  0  0  0
 16 15  4  0  0  0
 17 16  4  0  0  0
 18 17  4  0  0  0
 13 14  4  0  0  0
 13 18  4  0  0  0
 14 11  1  0  0  0
 21 20  4  0  0  0
 22 21  4  0  0  0
 23 22  4  0  0  0
 24 23  4  0  0  0
 19 20  4  0  0  0
 19 24  4  0  0  0
 19 15  1  0  0  0
 27 26  4  0  0  0
 28 27  4  0  0  0
 29 28  4  0  0  0
 30 29  4  0  0  0
 25 26  4  0  0  0
 25 30  4  0  0  0
 30 20  1  0  0  0
  1 31  1  0  0  0
  2 32  1  0  0  0
  5 33  1  0  0  0
  6 34  1  0  0  0
  7 35  1  0  0  0
  8 36  1  0  0  0
  9 37  1  0  0  0
 10 38  1  0  0  0
 13 39  1  0  0  0
 16 40  1  0  0  0
 17 41  1  0  0  0
 18 42  1  0  0  0
 21 43  1  0  0  0
 22 44  1  0  0  0
 23 45  1  0  0  0
 24 46  1  0  0  0
 25 47  1  0  0  0
 26 48  1  0  0  0
 27 49  1  0  0  0
 28 50  1  0  0  0
 29 51  1  0  0  0
 54 53  4  0  0  0
 55 54  4  0  0  0
 56 55  4  0  0  0
 57 56  4  0  0  0
 52 53  4  0  0  0
 52 57  4  0  0  0
 60 59  4  0  0  0
 61 60  4  0  0  0
 62 61  4  0  0  0
 63 62  4  0  0  0
 58 59  4  0  0  0
 58 63  4  0  0  0
 63 55  1  0  0  0
 66 65  4  0  0  0
 67 66  4  0  0  0
 68 67  4  0  0  0
 69 68  4  0  0  0
 64 65  4  0  0  0
 64 69  4  0  0  0
 65 62  1  0  0  0
 72 71  4  0  0  0
 73 72  4  0  0  0
 74 73  4  0  0  0
 75 74  4  0  0  0
 70 71  4  0  0  0
 70 75  4  0  0  0
 70 66  1  0  0  0
 78 77  4  0  0  0
 79 78  4  0  0  0
 80 79  4  0  0  0
 81 80  4  0  0  0
 76 77  4  0  0  0
 76 81  4  0  0  0
 81 71  1  0  0  0
 52 82  1  0  0  0
 53 83  1  0  0  0
 56 84  1  0  0  0
 57 85  1  0  0  0
 58 86  1  0  0  0
 59 87  1  0  0  0
 60 88  1  0  0  0
 61 89  1  0  0  0
 64 90  1  0  0  0
 67 91  1  0  0  0
 68 92  1  0  0  0
 69 93  1  0  0  0
 72 94  1  0  0  0
 73 95  1  0  0  0
 74 96  1  0  0  0
 75 97  1  0  0  0
 76 98  1  0  0  0
 77 99  1  0  0  0
 78100  1  0  0  0
 79101  1  0  0  0
 54  3  1  0  0  0
104103  4  0  0  0
105104  4  0  0  0
106105  4  0  0  0
107106  4  0  0  0
102103  4  0  0  0
102107  4  0  0  0
110109  4  0  0  0
111110  4  0  0  0
112111  4  0  0  0
113112  4  0  0  0
108109  4  0  0  0
108113  4  0  0  0
113105  1  0  0  0
116115  4  0  0  0
117116  4  0  0  0
118117  4  0  0  0
119118  4  0  0  0
114115  4  0  0  0
114119  4  0  0  0
115112  1  0  0  0
122121  4  0  0  0
123122  4  0  0  0
124123  4  0  0  0
125124  4  0  0  0
120121  4  0  0  0
120125  4  0  0  0
120116  1  0  0  0
128127  4  0  0  0
129128  4  0  0  0
130129  4  0  0  0
131130  4  0  0  0
126127  4  0  0  0
126131  4  0  0  0
131121  1  0  0  0
102132  1  0  0  0
103133  1  0  0  0
106134  1  0  0  0
107135  1  0  0  0
108136  1  0  0  0
109137  1  0  0  0
110138  1  0  0  0
111139  1  0  0  0
114140  1  0  0  0
117141  1  0  0  0
118142  1  0  0  0
119143  1  0  0  0
122144  1  0  0  0
123145  1  0  0  0
124146  1  0  0  0
125147  1  0  0  0
127148  1  0  0  0
128149  1  0  0  0
129150  1  0  0  0
130151  1  0  0  0
154153  4  0  0  0
155154  4  0  0  0
156155  4  0  0  0
157156  4  0  0  0
152153  4  0  0  0
152157  4  0  0  0
160159  4  0  0  0
161160  4  0  0  0
162161  4  0  0  0
163162  4  0  0  0
158159  4  0  0  0
158163  4  0  0  0
163155  1  0  0  0
166165  4  0  0  0
167166  4  0  0  0
168167  4  0  0  0
169168  4  0  0  0
164165  4  0  0  0
164169  4  0  0  0
165162  1  0  0  0
172171  4  0  0  0
173172  4  0  0  0
174173  4  0  0  0
175174  4  0  0  0
170171  4  0  0  0
170175  4  0  0  0
170166  1  0  0  0
178177  4  0  0  0
179178  4  0  0  0
180179  4  0  0  0
181180  4  0  0  0
176177  4  0  0  0
176181  4  0  0  0
181171  1  0  0  0
152182  1  0  0  0
153183  1  0  0  0
156184  1  0  0  0
157185  1  0  0  0
158186  1  0  0  0
159187  1  0  0  0
160188  1  0  0  0
161189  1  0  0  0
164190  1  0  0  0
167191  1  0  0  0
168192  1  0  0  0
169193  1  0  0  0
172194  1  0  0  0
173195  1  0  0  0
174196  1  0  0  0
175197  1  0  0  0
176198  1  0  0  0
177199  1  0  0  0
178200  1  0  0  0
179201  1  0  0  0
180202  1  0  0  0
154104  1  0  0  0
126 80  1  0  0  0
M  END
M <Torsions> C12-C4; C14-C11; C19-C15; C30-C20; C63-C55; C65-C62; C70-C66; C81-C71; C54-C3; C113-C105; C115-C112; C120-C116; C131-C121; C163-C155; C165-C162; C170-C166; C181-C171; C154-C104; C126-C80; 

$$$$
I_OBIPH10_REFERENCE_PTMC
  VND_DOW_1QBIT     3D                             0

202221  0  0  0  0  0  0  0  0999 V2000
   -6.5851   -7.0619    1.4413 C   0  0  0  0  0  0  0  0  0  0
   -6.0796   -7.4329    0.1973 C   0  0  0  0  0  0  0  0  0  0
   -5.3172   -8.6096    0.0396 C   0  0  0  0  0  0  0  0  0  0
   -5.1201   -9.4543    1.1702 C   0  0  0  0  0  0  0  0  0  0
   -5.6058   -9.0315    2.4252 C   0  0  0  0  0  0  0  0  0  0
   -6.3267   -7.8466    2.5584 C   0  0  0  0  0  0  0  0  0  0
   -3.2008  -10.8429    1.8801 C   0  0  0  0  0  0  0  0  0  0
   -2.4581  -12.0214    1.9159 C   0  0  0  0  0  0  0  0  0  0
   -2.8802  -13.1310    1.1935 C   0  0  0  0  0  0  0  0  0  0
   -4.0640  -13.0768    0.4614 C   0  0  0  0  0  0  0  0  0  0
   -4.8570  -11.9110    0.4419 C   0  0  0  0  0  0  0  0  0  0
   -4.3931  -10.7537    1.1313 C   0  0  0  0  0  0  0  0  0  0
   -6.0370  -12.1537   -1.7213 C   0  0  0  0  0  0  0  0  0  0
   -6.1313  -11.9743   -0.3266 C   0  0  0  0  0  0  0  0  0  0
   -7.4212  -11.9532    0.2757 C   0  0  0  0  0  0  0  0  0  0
   -8.5612  -12.0363   -0.5465 C   0  0  0  0  0  0  0  0  0  0
   -8.4407  -12.1898   -1.9264 C   0  0  0  0  0  0  0  0  0  0
   -7.1805  -12.2633   -2.5113 C   0  0  0  0  0  0  0  0  0  0
   -7.6429  -11.8917    1.7446 C   0  0  0  0  0  0  0  0  0  0
   -7.3770  -12.9846    2.6155 C   0  0  0  0  0  0  0  0  0  0
   -7.6065  -12.8286    3.9958 C   0  0  0  0  0  0  0  0  0  0
   -8.1352  -11.6417    4.5033 C   0  0  0  0  0  0  0  0  0  0
   -8.4525  -10.5947    3.6422 C   0  0  0  0  0  0  0  0  0  0
   -8.2094  -10.7170    2.2743 C   0  0  0  0  0  0  0  0  0  0
   -5.7047  -14.8504    2.5325 C   0  0  0  0  0  0  0  0  0  0
   -5.2965  -16.1109    2.0859 C   0  0  0  0  0  0  0  0  0  0
   -6.1196  -16.8528    1.2355 C   0  0  0  0  0  0  0  0  0  0
   -7.3573  -16.3407    0.8395 C   0  0  0  0  0  0  0  0  0  0
   -7.7720  -15.0833    1.2873 C   0  0  0  0  0  0  0  0  0  0
   -6.9399  -14.3156    2.1226 C   0  0  0  0  0  0  0  0  0  0
   -7.1559   -6.1479    1.5427 H   0  0  0  0  0  0  0  0  0  0
   -6.2600   -6.7787   -0.6472 H   0  0  0  0  0  0  0  0  0  0
   -5.4581   -9.6448    3.3063 H   0  0  0  0  0  0  0  0  0  0
   -6.7061   -7.5498    3.5273 H   0  0  0  0  0  0  0  0  0  0
   -2.8285   -9.9828    2.4233 H   0  0  0  0  0  0  0  0  0  0
   -1.5412  -12.0657    2.4888 H   0  0  0  0  0  0  0  0  0  0
   -2.2969  -14.0425    1.2125 H   0  0  0  0  0  0  0  0  0  0
   -4.3857  -13.9678   -0.0644 H   0  0  0  0  0  0  0  0  0  0
   -5.0680  -12.1902   -2.2047 H   0  0  0  0  0  0  0  0  0  0
   -9.5533  -12.0164   -0.1111 H   0  0  0  0  0  0  0  0  0  0
   -9.3273  -12.2652   -2.5422 H   0  0  0  0  0  0  0  0  0  0
   -7.0878  -12.3885   -3.5821 H   0  0  0  0  0  0  0  0  0  0
   -7.4129  -13.6447    4.6812 H   0  0  0  0  0  0  0  0  0  0
   -8.3174  -11.5413    5.5653 H   0  0  0  0  0  0  0  0  0  0
   -8.8727   -9.6786    4.0366 H   0  0  0  0  0  0  0  0  0  0
   -8.4412   -9.8808    1.6258 H   0  0  0  0  0  0  0  0  0  0
   -5.0465  -14.2814    3.1775 H   0  0  0  0  0  0  0  0  0  0
   -4.3386  -16.5089    2.3937 H   0  0  0  0  0  0  0  0  0  0
   -5.8008  -17.8269    0.8881 H   0  0  0  0  0  0  0  0  0  0
   -8.0000  -16.9220    0.1911 H   0  0  0  0  0  0  0  0  0  0
   -8.7473  -14.7178    0.9936 H   0  0  0  0  0  0  0  0  0  0
   -5.4176   -9.3828   -3.6500 C   0  0  0  0  0  0  0  0  0  0
   -5.7854   -9.0877   -2.3391 C   0  0  0  0  0  0  0  0  0  0
   -4.8156   -8.9084   -1.3301 C   0  0  0  0  0  0  0  0  0  0
   -3.4368   -8.9733   -1.6861 C   0  0  0  0  0  0  0  0  0  0
   -3.0946   -9.3050   -3.0139 C   0  0  0  0  0  0  0  0  0  0
   -4.0746   -9.5142   -3.9816 C   0  0  0  0  0  0  0  0  0  0
   -1.4563   -9.8712   -0.5143 C   0  0  0  0  0  0  0  0  0  0
   -0.3704   -9.7817    0.3539 C   0  0  0  0  0  0  0  0  0  0
   -0.1163   -8.5941    1.0286 C   0  0  0  0  0  0  0  0  0  0
   -0.9240   -7.4808    0.8070 C   0  0  0  0  0  0  0  0  0  0
   -2.0118   -7.5334   -0.0897 C   0  0  0  0  0  0  0  0  0  0
   -2.3097   -8.7693   -0.7340 C   0  0  0  0  0  0  0  0  0  0
   -3.4759   -5.8119    0.9074 C   0  0  0  0  0  0  0  0  0  0
   -2.8152   -6.2893   -0.2440 C   0  0  0  0  0  0  0  0  0  0
   -2.9156   -5.5399   -1.4516 C   0  0  0  0  0  0  0  0  0  0
   -3.7535   -4.4050   -1.4773 C   0  0  0  0  0  0  0  0  0  0
   -4.4259   -3.9783   -0.3341 C   0  0  0  0  0  0  0  0  0  0
   -4.2656   -4.6649    0.8631 C   0  0  0  0  0  0  0  0  0  0
   -2.2350   -5.9021   -2.7251 C   0  0  0  0  0  0  0  0  0  0
   -0.8219   -5.8981   -2.9123 C   0  0  0  0  0  0  0  0  0  0
   -0.3029   -6.2968   -4.1623 C   0  0  0  0  0  0  0  0  0  0
   -1.1450   -6.6359   -5.2190 C   0  0  0  0  0  0  0  0  0  0
   -2.5234   -6.5710   -5.0570 C   0  0  0  0  0  0  0  0  0  0
   -3.0635   -6.2141   -3.8235 C   0  0  0  0  0  0  0  0  0  0
    1.0528   -6.5768   -1.4545 C   0  0  0  0  0  0  0  0  0  0
    2.0215   -6.3537   -0.4784 C   0  0  0  0  0  0  0  0  0  0
    2.1227   -5.1077    0.1277 C   0  0  0  0  0  0  0  0  0  0
    1.2823   -4.0698   -0.2690 C   0  0  0  0  0  0  0  0  0  0
    0.3143   -4.2576   -1.2777 C   0  0  0  0  0  0  0  0  0  0
    0.1682   -5.5529   -1.8547 C   0  0  0  0  0  0  0  0  0  0
   -6.1782   -9.5322   -4.4050 H   0  0  0  0  0  0  0  0  0  0
   -6.8411   -9.0309   -2.1020 H   0  0  0  0  0  0  0  0  0  0
   -2.0551   -9.3751   -3.3115 H   0  0  0  0  0  0  0  0  0  0
   -3.7896   -9.7549   -4.9975 H   0  0  0  0  0  0  0  0  0  0
   -1.6499  -10.8204   -0.9994 H   0  0  0  0  0  0  0  0  0  0
    0.2633  -10.6435    0.5185 H   0  0  0  0  0  0  0  0  0  0
    0.7211   -8.5281    1.7106 H   0  0  0  0  0  0  0  0  0  0
   -0.6809   -6.5586    1.3213 H   0  0  0  0  0  0  0  0  0  0
   -3.4049   -6.3512    1.8444 H   0  0  0  0  0  0  0  0  0  0
   -3.8641   -3.8248   -2.3855 H   0  0  0  0  0  0  0  0  0  0
   -5.0521   -3.0965   -0.3720 H   0  0  0  0  0  0  0  0  0  0
   -4.7759   -4.3245    1.7545 H   0  0  0  0  0  0  0  0  0  0
    0.7671   -6.3175   -4.3309 H   0  0  0  0  0  0  0  0  0  0
   -0.7258   -6.9257   -6.1737 H   0  0  0  0  0  0  0  0  0  0
   -3.1773   -6.8208   -5.8822 H   0  0  0  0  0  0  0  0  0  0
   -4.1416   -6.2103   -3.7161 H   0  0  0  0  0  0  0  0  0  0
    0.9744   -7.5684   -1.8839 H   0  0  0  0  0  0  0  0  0  0
    2.6812   -7.1569   -0.1773 H   0  0  0  0  0  0  0  0  0  0
    2.8682   -4.9378    0.8934 H   0  0  0  0  0  0  0  0  0  0
    1.4076   -3.0998    0.1974 H   0  0  0  0  0  0  0  0  0  0
    4.2158   -0.7958   -7.4996 C   0  0  0  0  0  0  0  0  0  0
    4.8114   -0.2204   -6.3788 C   0  0  0  0  0  0  0  0  0  0
    4.0327    0.2930   -5.3205 C   0  0  0  0  0  0  0  0  0  0
    2.6158    0.1555   -5.3836 C   0  0  0  0  0  0  0  0  0  0
    2.0388   -0.3975   -6.5456 C   0  0  0  0  0  0  0  0  0  0
    2.8309   -0.8616   -7.5936 C   0  0  0  0  0  0  0  0  0  0
    0.7471    1.6084   -4.6760 C   0  0  0  0  0  0  0  0  0  0
   -0.1548    2.1182   -3.7443 C   0  0  0  0  0  0  0  0  0  0
   -0.1366    1.6551   -2.4346 C   0  0  0  0  0  0  0  0  0  0
    0.7469    0.6425   -2.0660 C   0  0  0  0  0  0  0  0  0  0
    1.6455    0.0817   -2.9978 C   0  0  0  0  0  0  0  0  0  0
    1.6813    0.6133   -4.3193 C   0  0  0  0  0  0  0  0  0  0
    3.3904   -0.6829   -1.4251 C   0  0  0  0  0  0  0  0  0  0
    2.5378   -1.0032   -2.5024 C   0  0  0  0  0  0  0  0  0  0
    2.5389   -2.3382   -3.0032 C   0  0  0  0  0  0  0  0  0  0
    3.4541   -3.2650   -2.4604 C   0  0  0  0  0  0  0  0  0  0
    4.3086   -2.9107   -1.4190 C   0  0  0  0  0  0  0  0  0  0
    4.2620   -1.6278   -0.8880 C   0  0  0  0  0  0  0  0  0  0
    1.6753   -2.8221   -4.1158 C   0  0  0  0  0  0  0  0  0  0
    0.2524   -2.8838   -4.0634 C   0  0  0  0  0  0  0  0  0  0
   -0.4498   -3.3271   -5.2038 C   0  0  0  0  0  0  0  0  0  0
    0.2245   -3.7577   -6.3443 C   0  0  0  0  0  0  0  0  0  0
    1.6138   -3.7662   -6.3682 C   0  0  0  0  0  0  0  0  0  0
    2.3320   -3.2975   -5.2704 C   0  0  0  0  0  0  0  0  0  0
   -0.5363   -3.0838   -1.6186 C   0  0  0  0  0  0  0  0  0  0
   -1.3238   -2.5456   -0.5792 C   0  0  0  0  0  0  0  0  0  0
   -2.1650   -1.4572   -0.8009 C   0  0  0  0  0  0  0  0  0  0
   -2.2516   -0.8931   -2.0678 C   0  0  0  0  0  0  0  0  0  0
   -1.4558   -1.3796   -3.1026 C   0  0  0  0  0  0  0  0  0  0
   -0.5644   -2.4533   -2.8959 C   0  0  0  0  0  0  0  0  0  0
    4.8311   -1.1689   -8.3078 H   0  0  0  0  0  0  0  0  0  0
    5.8917   -0.1443   -6.3526 H   0  0  0  0  0  0  0  0  0  0
    0.9633   -0.4986   -6.6294 H   0  0  0  0  0  0  0  0  0  0
    2.3686   -1.2962   -8.4703 H   0  0  0  0  0  0  0  0  0  0
    0.7385    2.0190   -5.6785 H   0  0  0  0  0  0  0  0  0  0
   -0.8523    2.8932   -4.0344 H   0  0  0  0  0  0  0  0  0  0
   -0.8276    2.0612   -1.7076 H   0  0  0  0  0  0  0  0  0  0
    0.7076    0.2708   -1.0491 H   0  0  0  0  0  0  0  0  0  0
    3.4024    0.3195   -1.0140 H   0  0  0  0  0  0  0  0  0  0
    3.4873   -4.2832   -2.8290 H   0  0  0  0  0  0  0  0  0  0
    4.9937   -3.6412   -1.0089 H   0  0  0  0  0  0  0  0  0  0
    4.9183   -1.3562   -0.0715 H   0  0  0  0  0  0  0  0  0  0
   -1.5324   -3.3691   -5.1997 H   0  0  0  0  0  0  0  0  0  0
   -0.3333   -4.1084   -7.2028 H   0  0  0  0  0  0  0  0  0  0
    2.1373   -4.1132   -7.2494 H   0  0  0  0  0  0  0  0  0  0
    3.4134   -3.2774   -5.3340 H   0  0  0  0  0  0  0  0  0  0
   -1.3109   -2.9929    0.4073 H   0  0  0  0  0  0  0  0  0  0
   -2.7720   -1.0692    0.0066 H   0  0  0  0  0  0  0  0  0  0
   -2.9176   -0.0584   -2.2437 H   0  0  0  0  0  0  0  0  0  0
   -1.5128   -0.8917   -4.0683 H   0  0  0  0  0  0  0  0  0  0
    6.3940    0.5436   -2.3912 C   0  0  0  0  0  0  0  0  0  0
    5.6645    0.0688   -3.4789 C   0  0  0  0  0  0  0  0  0  0
    4.7673    0.9034   -4.1778 C   0  0  0  0  0  0  0  0  0  0
    4.6576    2.2706   -3.7876 C   0  0  0  0  0  0  0  0  0  0
    5.3774    2.7122   -2.6575 C   0  0  0  0  0  0  0  0  0  0
    6.2341    1.8570   -1.9675 C   0  0  0  0  0  0  0  0  0  0
    2.7584    3.8546   -3.7015 C   0  0  0  0  0  0  0  0  0  0
    1.8975    4.8024   -4.2514 C   0  0  0  0  0  0  0  0  0  0
    2.0332    5.1749   -5.5834 C   0  0  0  0  0  0  0  0  0  0
    3.0576    4.6336   -6.3572 C   0  0  0  0  0  0  0  0  0  0
    3.9736    3.7113   -5.8112 C   0  0  0  0  0  0  0  0  0  0
    3.7897    3.2728   -4.4683 C   0  0  0  0  0  0  0  0  0  0
    4.7329    2.4989   -7.8334 C   0  0  0  0  0  0  0  0  0  0
    5.0801    3.2535   -6.6955 C   0  0  0  0  0  0  0  0  0  0
    6.4435    3.6130   -6.5009 C   0  0  0  0  0  0  0  0  0  0
    7.4126    3.1341   -7.4030 C   0  0  0  0  0  0  0  0  0  0
    7.0463    2.3653   -8.5063 C   0  0  0  0  0  0  0  0  0  0
    5.7069    2.0619   -8.7301 C   0  0  0  0  0  0  0  0  0  0
    6.9073    4.5166   -5.4154 C   0  0  0  0  0  0  0  0  0  0
    6.6549    5.9169   -5.4120 C   0  0  0  0  0  0  0  0  0  0
    7.1220    6.6915   -4.3329 C   0  0  0  0  0  0  0  0  0  0
    7.8641    6.1110   -3.3042 C   0  0  0  0  0  0  0  0  0  0
    8.1610    4.7513   -3.3392 C   0  0  0  0  0  0  0  0  0  0
    7.6890    3.9598   -4.3862 C   0  0  0  0  0  0  0  0  0  0
    6.5414    6.6077   -7.8283 C   0  0  0  0  0  0  0  0  0  0
    5.9051    7.2764   -8.8782 C   0  0  0  0  0  0  0  0  0  0
    4.7177    7.9746   -8.6475 C   0  0  0  0  0  0  0  0  0  0
    4.1678    8.0121   -7.3641 C   0  0  0  0  0  0  0  0  0  0
    4.7976    7.3412   -6.3118 C   0  0  0  0  0  0  0  0  0  0
    5.9820    6.6152   -6.5373 C   0  0  0  0  0  0  0  0  0  0
    7.0673   -0.1175   -1.8611 H   0  0  0  0  0  0  0  0  0  0
    5.7794   -0.9712   -3.7608 H   0  0  0  0  0  0  0  0  0  0
    5.3043    3.7416   -2.3279 H   0  0  0  0  0  0  0  0  0  0
    6.7910    2.2217   -1.1145 H   0  0  0  0  0  0  0  0  0  0
    2.6013    3.5518   -2.6732 H   0  0  0  0  0  0  0  0  0  0
    1.1060    5.2284   -3.6488 H   0  0  0  0  0  0  0  0  0  0
    1.3545    5.8994   -6.0143 H   0  0  0  0  0  0  0  0  0  0
    3.1639    4.9717   -7.3809 H   0  0  0  0  0  0  0  0  0  0
    3.6998    2.2288   -8.0172 H   0  0  0  0  0  0  0  0  0  0
    8.4572    3.3886   -7.2704 H   0  0  0  0  0  0  0  0  0  0
    7.8021    2.0165   -9.1980 H   0  0  0  0  0  0  0  0  0  0
    5.4228    1.4715   -9.5916 H   0  0  0  0  0  0  0  0  0  0
    6.9449    7.7597   -4.3053 H   0  0  0  0  0  0  0  0  0  0
    8.2263    6.7219   -2.4878 H   0  0  0  0  0  0  0  0  0  0
    8.7462    4.3050   -2.5458 H   0  0  0  0  0  0  0  0  0  0
    7.9121    2.8994   -4.3814 H   0  0  0  0  0  0  0  0  0  0
    7.4760    6.0982   -8.0218 H   0  0  0  0  0  0  0  0  0  0
    6.3376    7.2592   -9.8703 H   0  0  0  0  0  0  0  0  0  0
    4.2267    8.4914   -9.4619 H   0  0  0  0  0  0  0  0  0  0
    3.2483    8.5542   -7.1858 H   0  0  0  0  0  0  0  0  0  0
    4.3471    7.3654   -5.3272 H   0  0  0  0  0  0  0  0  0  0
  3  2  4  0  0  0
  4  3  4  0  0  0
  5  4  4  0  0  0
  6  5  4  0  0  0
  1  2  4  0  0  0
  1  6  4  0  0  0
  9  8  4  0  0  0
 10  9  4  0  0  0
 11 10  4  0  0  0
 12 11  4  0  0  0
  7  8  4  0  0  0
  7 12  4  0  0  0
 12  4  1  0  0  0
 15 14  4  0  0  0
 16 15  4  0  0  0
 17 16  4  0  0  0
 18 17  4  0  0  0
 13 14  4  0  0  0
 13 18  4  0  0  0
 14 11  1  0  0  0
 21 20  4  0  0  0
 22 21  4  0  0  0
 23 22  4  0  0  0
 24 23  4  0  0  0
 19 20  4  0  0  0
 19 24  4  0  0  0
 19 15  1  0  0  0
 27 26  4  0  0  0
 28 27  4  0  0  0
 29 28  4  0  0  0
 30 29  4  0  0  0
 25 26  4  0  0  0
 25 30  4  0  0  0
 30 20  1  0  0  0
  1 31  1  0  0  0
  2 32  1  0  0  0
  5 33  1  0  0  0
  6 34  1  0  0  0
  7 35  1  0  0  0
  8 36  1  0  0  0
  9 37  1  0  0  0
 10 38  1  0  0  0
 13 39  1  0  0  0
 16 40  1  0  0  0
 17 41  1  0  0  0
 18 42  1  0  0  0
 21 43  1  0  0  0
 22 44  1  0  0  0
 23 45  1  0  0  0
 24 46  1  0  0  0
 25 47  1  0  0  0
 26 48  1  0  0  0
 27 49  1  0  0  0
 28 50  1  0  0  0
 29 51  1  0  0  0
 54 53  4  0  0  0
 55 54  4  0  0  0
 56 55  4  0  0  0
 57 56  4  0  0  0
 52 53  4  0  0  0
 52 57  4  0  0  0
 60 59  4  0  0  0
 61 60  4  0  0  0
 62 61  4  0  0  0
 63 62  4  0  0  0
 58 59  4  0  0  0
 58 63  4  0  0  0
 63 55  1  0  0  0
 66 65  4  0  0  0
 67 66  4  0  0  0
 68 67  4  0  0  0
 69 68  4  0  0  0
 64 65  4  0  0  0
 64 69  4  0  0  0
 65 62  1  0  0  0
 72 71  4  0  0  0
 73 72  4  0  0  0
 74 73  4  0  0  0
 75 74  4  0  0  0
 70 71  4  0  0  0
 70 75  4  0  0  0
 70 66  1  0  0  0
 78 77  4  0  0  0
 79 78  4  0  0  0
 80 79  4  0  0  0
 81 80  4  0  0  0
 76 77  4  0  0  0
 76 81  4  0  0  0
 81 71  1  0  0  0
 52 82  1  0  0  0
 53 83  1  0  0  0
 56 84  1  0  0  0
 57 85  1  0  0  0
 58 86  1  0  0  0
 59 87  1  0  0  0
 60 88  1  0  0  0
 61 89  1  0  0  0
 64 90  1  0  0  0
 67 91  1  0  0  0
 68 92  1  0  0  0
 69 93  1  0  0  0
 72 94  1  0  0  0
 73 95  1  0  0  0
 74 96  1  0  0  0
 75 97  1  0  0  0
 76 98  1  0  0  0
 77 99  1  0  0  0
 78100  1  0  0  0
 79101  1  0  0  0
 54  3  1  0  0  0
104103  4  0  0  0
105104  4  0  0  0
106105  4  0  0  0
107106  4  0  0  0
102103  4  0  0  0
102107  4  0  0  0
110109  4  0  0  0
111110  4  0  0  0
112111  4  0  0  0
113112  4  0  0  0
108109  4  0  0  0
108113  4  0  0  0
113105  1  0  0  0
116115  4  0  0  0
117116  4  0  0  0
118117  4  0  0  0
119118  4  0  0  0
114115  4  0  0  0
114119  4  0  0  0
115112  1  0  0  0
122121  4  0  0  0
123122  4  0  0  0
124123  4  0  0  0
125124  4  0  0  0
120121  4  0  0  0
120125  4  0  0  0
120116  1  0  0  0
128127  4  0  0  0
129128  4  0  0  0
130129  4  0  0  0
131130  4  0  0  0
126127  4  0  0  0
126131  4  0  0  0
131121  1  0  0  0
102132  1  0  0  0
103133  1  0  0  0
106134  1  0  0  0
107135  1  0  0  0
108136  1  0  0  0
109137  1  0  0  0
110138  1  0  0  0
111139  1  0  0  0
114140  1  0  0  0
117141  1  0  0  0
118142  1  0  0  0
119143  1  0  0  0
122144  1  0  0  0
123145  1  0  0  0
124146  1  0  0  0
125147  1  0  0  0
127148  1  0  0  0
128149  1  0  0  0
129150  1  0  0  0
130151  1  0  0  0
154153  4  0  0  0
155154  4  0  0  0
156155  4  0  0  0
157156  4  0  0  0
152153  4  0  0  0
152157  4  0  0  0
160159  4  0  0  0
161160  4  0  0  0
162161  4  0  0  0
163162  4  0  0  0
158159  4  0  0  0
158163  4  0  0  0
163155  1  0  0  0
166165  4  0  0  0
167166  4  0  0  0
168167  4  0  0  0
169168  4  0  0  0
164165  4  0  0  0
164169  4  0  0  0
165162  1  0  0  0
172171  4  0  0  0
173172  4  0  0  0
174173  4  0  0  0
175174  4  0  0  0
170171  4  0  0  0
170175  4  0  0  0
170166  1  0  0  0
178177  4  0  0  0
179178  4  0  0  0
180179  4  0  0  0
181180  4  0  0  0
176177  4  0  0  0
176181  4  0  0  0
181171  1  0  0  0
152182  1  0  0  0
153183  1  0  0  0
156184  1  0  0  0
157185  1  0  0  0
158186  1  0  0  0
159187  1  0  0  0
160188  1  0  0  0
161189  1  0  0  0
164190  1  0  0  0
167191  1  0  0  0
168192  1  0  0  0
169193  1  0  0  0
172194  1  0  0  0
173195  1  0  0  0
174196  1  0  0  0
175197  1  0  0  0
176198  1  0  0  0
177199  1  0  0  0
178200  1  0  0  0
179201  1  0  0  0
180202  1  0  0  0
154104  1  0  0  0
126 80  1  0  0  0
M  END
M <Torsions> C12-C4; C14-C11; C19-C15; C30-C20; C63-C55; C65-C62; C70-C66; C81-C71; C54-C3; C113-C105; C115-C112; C120-C116; C131-C121; C163-C155; C165-C162; C170-C166; C181-C171; C154-C104; C126-C80; 

$$$$
I_OBIPH10_VNDQA
  VND_DOW_1QBIT     3D                             0

202221  0  0  0  0  0  0  0  0999 V2000
   -7.0162   -8.2478   -3.1880 C   0  0  0  0  0  0  0  0  0  0
   -7.2993   -7.5735   -2.0022 C   0  0  0  0  0  0  0  0  0  0
   -6.7089   -7.9627   -0.7813 C   0  0  0  0  0  0  0  0  0  0
   -5.7621   -9.0277   -0.7875 C   0  0  0  0  0  0  0  0  0  0
   -5.5283   -9.7200   -1.9940 C   0  0  0  0  0  0  0  0  0  0
   -6.1520   -9.3356   -3.1793 C   0  0  0  0  0  0  0  0  0  0
   -4.4916   -8.5055    1.2690 C   0  0  0  0  0  0  0  0  0  0
   -3.7915   -8.8469    2.4245 C   0  0  0  0  0  0  0  0  0  0
   -3.5880  -10.1839    2.7442 C   0  0  0  0  0  0  0  0  0  0
   -4.1136  -11.1833    1.9285 C   0  0  0  0  0  0  0  0  0  0
   -4.8623  -10.8661    0.7764 C   0  0  0  0  0  0  0  0  0  0
   -5.0179   -9.4969    0.4144 C   0  0  0  0  0  0  0  0  0  0
   -4.5229  -12.7981   -0.7343 C   0  0  0  0  0  0  0  0  0  0
   -5.4266  -12.0070    0.0029 C   0  0  0  0  0  0  0  0  0  0
   -6.7980  -12.3880    0.0405 C   0  0  0  0  0  0  0  0  0  0
   -7.2208  -13.4960   -0.7184 C   0  0  0  0  0  0  0  0  0  0
   -6.3102  -14.2482   -1.4583 C   0  0  0  0  0  0  0  0  0  0
   -4.9611  -13.9087   -1.4544 C   0  0  0  0  0  0  0  0  0  0
   -7.8193  -11.7052    0.8778 C   0  0  0  0  0  0  0  0  0  0
   -7.8764  -11.8375    2.2930 C   0  0  0  0  0  0  0  0  0  0
   -8.8732  -11.1420    3.0037 C   0  0  0  0  0  0  0  0  0  0
   -9.8257  -10.3744    2.3333 C   0  0  0  0  0  0  0  0  0  0
   -9.8058  -10.2952    0.9435 C   0  0  0  0  0  0  0  0  0  0
   -8.8121  -10.9545    0.2203 C   0  0  0  0  0  0  0  0  0  0
   -6.1581  -12.2305    4.0757 C   0  0  0  0  0  0  0  0  0  0
   -5.3218  -13.0811    4.8050 C   0  0  0  0  0  0  0  0  0  0
   -5.3005  -14.4497    4.5267 C   0  0  0  0  0  0  0  0  0  0
   -6.1240  -14.9720    3.5267 C   0  0  0  0  0  0  0  0  0  0
   -6.9654  -14.1265    2.7982 C   0  0  0  0  0  0  0  0  0  0
   -6.9758  -12.7426    3.0515 C   0  0  0  0  0  0  0  0  0  0
   -7.4908   -7.9415   -4.1111 H   0  0  0  0  0  0  0  0  0  0
   -8.0107   -6.7571   -2.0320 H   0  0  0  0  0  0  0  0  0  0
   -4.8256  -10.5441   -2.0271 H   0  0  0  0  0  0  0  0  0  0
   -5.9446   -9.8690   -4.0977 H   0  0  0  0  0  0  0  0  0  0
   -4.6032   -7.4558    1.0257 H   0  0  0  0  0  0  0  0  0  0
   -3.3876   -8.0709    3.0613 H   0  0  0  0  0  0  0  0  0  0
   -3.0343  -10.4485    3.6358 H   0  0  0  0  0  0  0  0  0  0
   -3.9682  -12.2163    2.2208 H   0  0  0  0  0  0  0  0  0  0
   -3.4708  -12.5416   -0.7675 H   0  0  0  0  0  0  0  0  0  0
   -8.2605  -13.8012   -0.7100 H   0  0  0  0  0  0  0  0  0  0
   -6.6502  -15.1047   -2.0256 H   0  0  0  0  0  0  0  0  0  0
   -4.2538  -14.4968   -2.0244 H   0  0  0  0  0  0  0  0  0  0
   -8.9397  -11.2252    4.0816 H   0  0  0  0  0  0  0  0  0  0
  -10.5932   -9.8553    2.8926 H   0  0  0  0  0  0  0  0  0  0
  -10.5522   -9.7079    0.4246 H   0  0  0  0  0  0  0  0  0  0
   -8.8011  -10.8594   -0.8587 H   0  0  0  0  0  0  0  0  0  0
   -6.1492  -11.1695    4.2929 H   0  0  0  0  0  0  0  0  0  0
   -4.6849  -12.6773    5.5810 H   0  0  0  0  0  0  0  0  0  0
   -4.6503  -15.1063    5.0900 H   0  0  0  0  0  0  0  0  0  0
   -6.1164  -16.0345    3.3207 H   0  0  0  0  0  0  0  0  0  0
   -7.6178  -14.5551    2.0486 H   0  0  0  0  0  0  0  0  0  0
   -7.9438   -7.2759    2.7149 C   0  0  0  0  0  0  0  0  0  0
   -7.5536   -7.9152    1.5404 C   0  0  0  0  0  0  0  0  0  0
   -7.0874   -7.1819    0.4287 C   0  0  0  0  0  0  0  0  0  0
   -6.9615   -5.7669    0.5456 C   0  0  0  0  0  0  0  0  0  0
   -7.3940   -5.1440    1.7353 C   0  0  0  0  0  0  0  0  0  0
   -7.8860   -5.8904    2.8037 C   0  0  0  0  0  0  0  0  0  0
   -7.4018   -4.3811   -1.4513 C   0  0  0  0  0  0  0  0  0  0
   -7.0275   -3.5349   -2.4928 C   0  0  0  0  0  0  0  0  0  0
   -5.6962   -3.1680   -2.6457 C   0  0  0  0  0  0  0  0  0  0
   -4.7418   -3.6145   -1.7343 C   0  0  0  0  0  0  0  0  0  0
   -5.0972   -4.4472   -0.6524 C   0  0  0  0  0  0  0  0  0  0
   -6.4517   -4.8739   -0.5320 C   0  0  0  0  0  0  0  0  0  0
   -4.1416   -4.5576    1.6227 C   0  0  0  0  0  0  0  0  0  0
   -3.9970   -4.8740    0.2556 C   0  0  0  0  0  0  0  0  0  0
   -2.8506   -5.6114   -0.1592 C   0  0  0  0  0  0  0  0  0  0
   -1.8544   -5.9090    0.7946 C   0  0  0  0  0  0  0  0  0  0
   -2.0055   -5.5495    2.1322 C   0  0  0  0  0  0  0  0  0  0
   -3.1599   -4.8990    2.5505 C   0  0  0  0  0  0  0  0  0  0
   -2.5944   -6.0508   -1.5584 C   0  0  0  0  0  0  0  0  0  0
   -1.3132   -6.0424   -2.1832 C   0  0  0  0  0  0  0  0  0  0
   -1.2017   -6.5185   -3.5067 C   0  0  0  0  0  0  0  0  0  0
   -2.3222   -6.9385   -4.2199 C   0  0  0  0  0  0  0  0  0  0
   -3.5807   -6.8795   -3.6341 C   0  0  0  0  0  0  0  0  0  0
   -3.7161   -6.4465   -2.3170 C   0  0  0  0  0  0  0  0  0  0
    0.8551   -6.6343   -1.1593 C   0  0  0  0  0  0  0  0  0  0
    2.0667   -6.3384   -0.5386 C   0  0  0  0  0  0  0  0  0  0
    2.3958   -5.0197   -0.2506 C   0  0  0  0  0  0  0  0  0  0
    1.5325   -3.9900   -0.6188 C   0  0  0  0  0  0  0  0  0  0
    0.3143   -4.2576   -1.2777 C   0  0  0  0  0  0  0  0  0  0
   -0.0522   -5.6144   -1.5163 C   0  0  0  0  0  0  0  0  0  0
   -8.3134   -7.8562    3.5501 H   0  0  0  0  0  0  0  0  0  0
   -7.6474   -8.9932    1.4865 H   0  0  0  0  0  0  0  0  0  0
   -7.3235   -4.0687    1.8486 H   0  0  0  0  0  0  0  0  0  0
   -8.2002   -5.3931    3.7121 H   0  0  0  0  0  0  0  0  0  0
   -8.4413   -4.6778   -1.3781 H   0  0  0  0  0  0  0  0  0  0
   -7.7705   -3.1797   -3.1950 H   0  0  0  0  0  0  0  0  0  0
   -5.4043   -2.5190   -3.4607 H   0  0  0  0  0  0  0  0  0  0
   -3.7175   -3.2843   -1.8591 H   0  0  0  0  0  0  0  0  0  0
   -5.0104   -4.0119    1.9710 H   0  0  0  0  0  0  0  0  0  0
   -0.9632   -6.4531    0.5061 H   0  0  0  0  0  0  0  0  0  0
   -1.2359   -5.8004    2.8503 H   0  0  0  0  0  0  0  0  0  0
   -3.2838   -4.6334    3.5921 H   0  0  0  0  0  0  0  0  0  0
   -0.2392   -6.5376   -4.0038 H   0  0  0  0  0  0  0  0  0  0
   -2.2159   -7.2872   -5.2389 H   0  0  0  0  0  0  0  0  0  0
   -4.4527   -7.1926   -4.1932 H   0  0  0  0  0  0  0  0  0  0
   -4.7049   -6.4485   -1.8743 H   0  0  0  0  0  0  0  0  0  0
    0.6100   -7.6742   -1.3392 H   0  0  0  0  0  0  0  0  0  0
    2.7421   -7.1373   -0.2616 H   0  0  0  0  0  0  0  0  0  0
    3.3321   -4.7911    0.2413 H   0  0  0  0  0  0  0  0  0  0
    1.8317   -2.9694   -0.4118 H   0  0  0  0  0  0  0  0  0  0
    3.9732   -1.3594   -8.3033 C   0  0  0  0  0  0  0  0  0  0
    4.4150   -0.3509   -7.4491 C   0  0  0  0  0  0  0  0  0  0
    3.5093    0.3794   -6.6514 C   0  0  0  0  0  0  0  0  0  0
    2.1294    0.0249   -6.6826 C   0  0  0  0  0  0  0  0  0  0
    1.7058   -0.9743   -7.5832 C   0  0  0  0  0  0  0  0  0  0
    2.6177   -1.6535   -8.3884 C   0  0  0  0  0  0  0  0  0  0
    0.0223    1.3090   -6.5602 C   0  0  0  0  0  0  0  0  0  0
   -0.9989    1.9713   -5.8822 C   0  0  0  0  0  0  0  0  0  0
   -0.9845    2.0338   -4.4943 C   0  0  0  0  0  0  0  0  0  0
    0.0216    1.3882   -3.7784 C   0  0  0  0  0  0  0  0  0  0
    1.0474    0.6787   -4.4374 C   0  0  0  0  0  0  0  0  0  0
    1.0764    0.6833   -5.8620 C   0  0  0  0  0  0  0  0  0  0
    2.8115    0.8483   -2.7165 C   0  0  0  0  0  0  0  0  0  0
    2.0660    0.0150   -3.5768 C   0  0  0  0  0  0  0  0  0  0
    2.2870   -1.3927   -3.5281 C   0  0  0  0  0  0  0  0  0  0
    3.3028   -1.8905   -2.6846 C   0  0  0  0  0  0  0  0  0  0
    4.0468   -1.0398   -1.8703 C   0  0  0  0  0  0  0  0  0  0
    3.7872    0.3250   -1.8707 C   0  0  0  0  0  0  0  0  0  0
    1.5564   -2.3901   -4.3582 C   0  0  0  0  0  0  0  0  0  0
    0.2524   -2.8838   -4.0634 C   0  0  0  0  0  0  0  0  0  0
   -0.3436   -3.8001   -4.9551 C   0  0  0  0  0  0  0  0  0  0
    0.3423   -4.2690   -6.0735 C   0  0  0  0  0  0  0  0  0  0
    1.6415   -3.8429   -6.3205 C   0  0  0  0  0  0  0  0  0  0
    2.2402   -2.9091   -5.4778 C   0  0  0  0  0  0  0  0  0  0
   -0.5363   -3.0838   -1.6186 C   0  0  0  0  0  0  0  0  0  0
   -1.3238   -2.5456   -0.5792 C   0  0  0  0  0  0  0  0  0  0
   -2.1650   -1.4572   -0.8009 C   0  0  0  0  0  0  0  0  0  0
   -2.2516   -0.8931   -2.0678 C   0  0  0  0  0  0  0  0  0  0
   -1.4558   -1.3796   -3.1026 C   0  0  0  0  0  0  0  0  0  0
   -0.5644   -2.4533   -2.8959 C   0  0  0  0  0  0  0  0  0  0
    4.6828   -1.8965   -8.9189 H   0  0  0  0  0  0  0  0  0  0
    5.4722   -0.1149   -7.4356 H   0  0  0  0  0  0  0  0  0  0
    0.6603   -1.2527   -7.6416 H   0  0  0  0  0  0  0  0  0  0
    2.2736   -2.4273   -9.0620 H   0  0  0  0  0  0  0  0  0  0
    0.0080    1.3134   -7.6435 H   0  0  0  0  0  0  0  0  0  0
   -1.7895    2.4590   -6.4375 H   0  0  0  0  0  0  0  0  0  0
   -1.7702    2.5604   -3.9685 H   0  0  0  0  0  0  0  0  0  0
   -0.0182    1.4169   -2.6961 H   0  0  0  0  0  0  0  0  0  0
    2.6566    1.9206   -2.7209 H   0  0  0  0  0  0  0  0  0  0
    3.5027   -2.9542   -2.6354 H   0  0  0  0  0  0  0  0  0  0
    4.8125   -1.4444   -1.2214 H   0  0  0  0  0  0  0  0  0  0
    4.3578    0.9843   -1.2297 H   0  0  0  0  0  0  0  0  0  0
   -1.3405   -4.1802   -4.7664 H   0  0  0  0  0  0  0  0  0  0
   -0.1279   -4.9835   -6.7364 H   0  0  0  0  0  0  0  0  0  0
    2.1787   -4.2174   -7.1820 H   0  0  0  0  0  0  0  0  0  0
    3.2387   -2.5645   -5.7191 H   0  0  0  0  0  0  0  0  0  0
   -1.3109   -2.9929    0.4073 H   0  0  0  0  0  0  0  0  0  0
   -2.7720   -1.0692    0.0066 H   0  0  0  0  0  0  0  0  0  0
   -2.9176   -0.0584   -2.2437 H   0  0  0  0  0  0  0  0  0  0
   -1.5128   -0.8917   -4.0683 H   0  0  0  0  0  0  0  0  0  0
    5.3981    1.9503   -3.7907 C   0  0  0  0  0  0  0  0  0  0
    4.8268    1.0280   -4.6643 C   0  0  0  0  0  0  0  0  0  0
    4.0827    1.4479   -5.7868 C   0  0  0  0  0  0  0  0  0  0
    3.9694    2.8448   -6.0504 C   0  0  0  0  0  0  0  0  0  0
    4.5233    3.7554   -5.1262 C   0  0  0  0  0  0  0  0  0  0
    5.2279    3.3118   -4.0090 C   0  0  0  0  0  0  0  0  0  0
    1.8588    3.5691   -7.1202 C   0  0  0  0  0  0  0  0  0  0
    1.1086    4.1027   -8.1663 C   0  0  0  0  0  0  0  0  0  0
    1.7348    4.4841   -9.3467 C   0  0  0  0  0  0  0  0  0  0
    3.1183    4.3742   -9.4685 C   0  0  0  0  0  0  0  0  0  0
    3.9065    3.8853   -8.4066 C   0  0  0  0  0  0  0  0  0  0
    3.2582    3.4245   -7.2248 C   0  0  0  0  0  0  0  0  0  0
    6.0189    2.6324   -8.7283 C   0  0  0  0  0  0  0  0  0  0
    5.3818    3.8829   -8.6053 C   0  0  0  0  0  0  0  0  0  0
    6.1564    5.0660   -8.7668 C   0  0  0  0  0  0  0  0  0  0
    7.5463    4.9526   -8.9600 C   0  0  0  0  0  0  0  0  0  0
    8.1574    3.7032   -9.0501 C   0  0  0  0  0  0  0  0  0  0
    7.3925    2.5450   -8.9507 C   0  0  0  0  0  0  0  0  0  0
    5.5719    6.4327   -8.7931 C   0  0  0  0  0  0  0  0  0  0
    5.6747    7.2979   -9.9180 C   0  0  0  0  0  0  0  0  0  0
    5.0767    8.5712   -9.8559 C   0  0  0  0  0  0  0  0  0  0
    4.4346    9.0040   -8.6957 C   0  0  0  0  0  0  0  0  0  0
    4.3865    8.1789   -7.5754 C   0  0  0  0  0  0  0  0  0  0
    4.9515    6.9045   -7.6214 C   0  0  0  0  0  0  0  0  0  0
    5.9343    6.0492  -12.0864 C   0  0  0  0  0  0  0  0  0  0
    6.6781    5.7174  -13.2226 C   0  0  0  0  0  0  0  0  0  0
    7.9512    6.2602  -13.4103 C   0  0  0  0  0  0  0  0  0  0
    8.4867    7.1304  -12.4579 C   0  0  0  0  0  0  0  0  0  0
    7.7451    7.4690  -11.3223 C   0  0  0  0  0  0  0  0  0  0
    6.4519    6.9464  -11.1342 C   0  0  0  0  0  0  0  0  0  0
    5.9542    1.6063   -2.9282 H   0  0  0  0  0  0  0  0  0  0
    4.9417   -0.0272   -4.4458 H   0  0  0  0  0  0  0  0  0  0
    4.4418    4.8231   -5.2913 H   0  0  0  0  0  0  0  0  0  0
    5.6607    4.0279   -3.3229 H   0  0  0  0  0  0  0  0  0  0
    1.3381    3.2402   -6.2288 H   0  0  0  0  0  0  0  0  0  0
    0.0347    4.1949   -8.0696 H   0  0  0  0  0  0  0  0  0  0
    1.1497    4.8840  -10.1647 H   0  0  0  0  0  0  0  0  0  0
    3.5839    4.7159  -10.3851 H   0  0  0  0  0  0  0  0  0  0
    5.4498    1.7157   -8.6305 H   0  0  0  0  0  0  0  0  0  0
    8.1570    5.8396   -9.0777 H   0  0  0  0  0  0  0  0  0  0
    9.2251    3.6332   -9.2126 H   0  0  0  0  0  0  0  0  0  0
    7.8669    1.5753   -9.0288 H   0  0  0  0  0  0  0  0  0  0
    5.1405    9.2504  -10.6973 H   0  0  0  0  0  0  0  0  0  0
    3.9902    9.9900   -8.6597 H   0  0  0  0  0  0  0  0  0  0
    3.8974    8.5209   -6.6726 H   0  0  0  0  0  0  0  0  0  0
    4.8822    6.2702   -6.7457 H   0  0  0  0  0  0  0  0  0  0
    4.9628    5.5943  -11.9451 H   0  0  0  0  0  0  0  0  0  0
    6.2695    5.0327  -13.9545 H   0  0  0  0  0  0  0  0  0  0
    8.5252    6.0021  -14.2908 H   0  0  0  0  0  0  0  0  0  0
    9.4737    7.5497  -12.6035 H   0  0  0  0  0  0  0  0  0  0
    8.1684    8.1598  -10.6036 H   0  0  0  0  0  0  0  0  0  0
  3  2  4  0  0  0
  4  3  4  0  0  0
  5  4  4  0  0  0
  6  5  4  0  0  0
  1  2  4  0  0  0
  1  6  4  0  0  0
  9  8  4  0  0  0
 10  9  4  0  0  0
 11 10  4  0  0  0
 12 11  4  0  0  0
  7  8  4  0  0  0
  7 12  4  0  0  0
 12  4  1  0  0  0
 15 14  4  0  0  0
 16 15  4  0  0  0
 17 16  4  0  0  0
 18 17  4  0  0  0
 13 14  4  0  0  0
 13 18  4  0  0  0
 14 11  1  0  0  0
 21 20  4  0  0  0
 22 21  4  0  0  0
 23 22  4  0  0  0
 24 23  4  0  0  0
 19 20  4  0  0  0
 19 24  4  0  0  0
 19 15  1  0  0  0
 27 26  4  0  0  0
 28 27  4  0  0  0
 29 28  4  0  0  0
 30 29  4  0  0  0
 25 26  4  0  0  0
 25 30  4  0  0  0
 30 20  1  0  0  0
  1 31  1  0  0  0
  2 32  1  0  0  0
  5 33  1  0  0  0
  6 34  1  0  0  0
  7 35  1  0  0  0
  8 36  1  0  0  0
  9 37  1  0  0  0
 10 38  1  0  0  0
 13 39  1  0  0  0
 16 40  1  0  0  0
 17 41  1  0  0  0
 18 42  1  0  0  0
 21 43  1  0  0  0
 22 44  1  0  0  0
 23 45  1  0  0  0
 24 46  1  0  0  0
 25 47  1  0  0  0
 26 48  1  0  0  0
 27 49  1  0  0  0
 28 50  1  0  0  0
 29 51  1  0  0  0
 54 53  4  0  0  0
 55 54  4  0  0  0
 56 55  4  0  0  0
 57 56  4  0  0  0
 52 53  4  0  0  0
 52 57  4  0  0  0
 60 59  4  0  0  0
 61 60  4  0  0  0
 62 61  4  0  0  0
 63 62  4  0  0  0
 58 59  4  0  0  0
 58 63  4  0  0  0
 63 55  1  0  0  0
 66 65  4  0  0  0
 67 66  4  0  0  0
 68 67  4  0  0  0
 69 68  4  0  0  0
 64 65  4  0  0  0
 64 69  4  0  0  0
 65 62  1  0  0  0
 72 71  4  0  0  0
 73 72  4  0  0  0
 74 73  4  0  0  0
 75 74  4  0  0  0
 70 71  4  0  0  0
 70 75  4  0  0  0
 70 66  1  0  0  0
 78 77  4  0  0  0
 79 78  4  0  0  0
 80 79  4  0  0  0
 81 80  4  0  0  0
 76 77  4  0  0  0
 76 81  4  0  0  0
 81 71  1  0  0  0
 52 82  1  0  0  0
 53 83  1  0  0  0
 56 84  1  0  0  0
 57 85  1  0  0  0
 58 86  1  0  0  0
 59 87  1  0  0  0
 60 88  1  0  0  0
 61 89  1  0  0  0
 64 90  1  0  0  0
 67 91  1  0  0  0
 68 92  1  0  0  0
 69 93  1  0  0  0
 72 94  1  0  0  0
 73 95  1  0  0  0
 74 96  1  0  0  0
 75 97  1  0  0  0
 76 98  1  0  0  0
 77 99  1  0  0  0
 78100  1  0  0  0
 79101  1  0  0  0
 54  3  1  0  0  0
104103  4  0  0  0
105104  4  0  0  0
106105  4  0  0  0
107106  4  0  0  0
102103  4  0  0  0
102107  4  0  0  0
110109  4  0  0  0
111110  4  0  0  0
112111  4  0  0  0
113112  4  0  0  0
108109  4  0  0  0
108113  4  0  0  0
113105  1  0  0  0
116115  4  0  0  0
117116  4  0  0  0
118117  4  0  0  0
119118  4  0  0  0
114115  4  0  0  0
114119  4  0  0  0
115112  1  0  0  0
122121  4  0  0  0
123122  4  0  0  0
124123  4  0  0  0
125124  4  0  0  0
120121  4  0  0  0
120125  4  0  0  0
120116  1  0  0  0
128127  4  0  0  0
129128  4  0  0  0
130129  4  0  0  0
131130  4  0  0  0
126127  4  0  0  0
126131  4  0  0  0
131121  1  0  0  0
102132  1  0  0  0
103133  1  0  0  0
106134  1  0  0  0
107135  1  0  0  0
108136  1  0  0  0
109137  1  0  0  0
110138  1  0  0  0
111139  1  0  0  0
114140  1  0  0  0
117141  1  0  0  0
118142  1  0  0  0
119143  1  0  0  0
122144  1  0  0  0
123145  1  0  0  0
124146  1  0  0  0
125147  1  0  0  0
127148  1  0  0  0
128149  1  0  0  0
129150  1  0  0  0
130151  1  0  0  0
154153  4  0  0  0
155154  4  0  0  0
156155  4  0  0  0
157156  4  0  0  0
152153  4  0  0  0
152157  4  0  0  0
160159  4  0  0  0
161160  4  0  0  0
162161  4  0  0  0
163162  4  0  0  0
158159  4  0  0  0
158163  4  0  0  0
163155  1  0  0  0
166165  4  0  0  0
167166  4  0  0  0
168167  4  0  0  0
169168  4  0  0  0
164165  4  0  0  0
164169  4  0  0  0
165162  1  0  0  0
172171  4  0  0  0
173172  4  0  0  0
174173  4  0  0  0
175174  4  0  0  0
170171  4  0  0  0
170175  4  0  0  0
170166  1  0  0  0
178177  4  0  0  0
179178  4  0  0  0
180179  4  0  0  0
181180  4  0  0  0
176177  4  0  0  0
176181  4  0  0  0
181171  1  0  0  0
152182  1  0  0  0
153183  1  0  0  0
156184  1  0  0  0
157185  1  0  0  0
158186  1  0  0  0
159187  1  0  0  0
160188  1  0  0  0
161189  1  0  0  0
164190  1  0  0  0
167191  1  0  0  0
168192  1  0  0  0
169193  1  0  0  0
172194  1  0  0  0
173195  1  0  0  0
174196  1  0  0  0
175197  1  0  0  0
176198  1  0  0  0
177199  1  0  0  0
178200  1  0  0  0
179201  1  0  0  0
180202  1  0  0  0
154104  1  0  0  0
126 80  1  0  0  0
M  END
M <Torsions> C12-C4; C14-C11; C19-C15; C30-C20; C63-C55; C65-C62; C70-C66; C81-C71; C54-C3; C113-C105; C115-C112; C120-C116; C131-C121; C163-C155; C165-C162; C170-C166; C181-C171; C154-C104; C126-C80; 

$$$$
